# Supplementary material for: LINC00982-encoded protein PRDM16-DT regulates CHEK2 splicing to suppress colorectal cancer metastasis and chemoresistance
Source: Theranostics. 2024 May 27;14(8):3317–38. doi: 10.7150/thno.95485 (PMC11155395; doi:10.7150/thno.95485)
Supplement: Supplementary file 2 — Supplementary table 2: DIA-based proteomics. [file thnov14p3317s2.xlsx]

## Sheet: Sheet1
DIA-based proteomics of L-CHEK2 and S-CHEK2 cells verse parental cells
Protein ID	con1	con2	con3	S-CHEK2-1	S-CHEK2-2	S-CHEK2-3	L-CHEK2-1	L-CHEK2-2	L-CHEK2-3
A0A024RBG1;Q9NZJ9	1.03048e+06	1.07732e+06	1.01506e+06	1464016	1.4379e+06	1.3846e+06	1042374	1.10764e+06	1.08676e+06
A0A096LP01	89683.9	81313.2	93805.4	111544	110991	115966	112433	91243.5	99177.4
A0A0B4J2D5;P0DPI2	404158	469902	441989	381305	385925	382375	461742	440470	432824
A0A0B4J2F0	92074.2	95138	91590	78274.6	77967.9	78511.9	104651	61478.4	95054.5
A0A0U1RRL7	5752.99	8159.17	Filtered	82515.8	73892.9	92656	59755.4	70428	147039
A0AV96	1.46581e+06	1.59362e+06	1.4844e+06	1.40465e+06	1409648	1.35753e+06	1.49826e+06	1.62337e+06	1.52813e+06
A0AVF1	78233.5	86166.4	80552.9	82836.1	91631.7	102949	68471.2	81320.3	79201.4
A0AVT1	1.36058e+06	1532457	1.43009e+06	1.24772e+06	1.32342e+06	1.2376e+06	1.21685e+06	1.2713e+06	1.28257e+06
A0FGR8	891699	896288	931381	914277	861527	829078	951439	1.02715e+06	935622
A0JLT2	99320.5	121579	76047.3	76322.8	120216	133080	66732.5	78430.1	88024.1
A0MZ66	2.50689e+06	2.28399e+06	2596458	2.05695e+06	2.23219e+06	2031713	2.99182e+06	3.39934e+06	2.9232e+06
A0PJW6	259785	217485	218329	227183	196277	230224	225877	195924	214405
A0PK00	72118.1	79203.1	53663.3	29496.6	36805.1	17612.1	22286	27130.5	48961.4
A1A4S6	25827.7	25950.5	39068.9	26104.3	20798.1	21793.4	35897.4	33359.5	38994.6
A1L0T0	824643	830962	852122	495171	518064	553670	699635	724819	698399
A1L170	274468	292186	258354	251185	258157	234226	315904	335147	371091
A1L390	214883	184785	207596	258039	237352	224374	333514	365131	324177
A1L3X0	172913	186180	182102	107705	123251	102804	166261	194602	220265
A1X283	472617	511217	428505	401865	440573	449437	606274	571189	543317
A1XBS5	35791.9	47288	42825.3	55642.8	48039.3	52360.7	25394.3	Filtered	12693.3
A2RRP1	129692	125057	129335	80018.7	88164.4	87659	104119	94794.9	114513
A2RTX5	968889	1.23383e+06	1.0541e+06	1.10473e+06	1.18466e+06	1.11681e+06	628166	641689	673580
A2RUC4	170167	159834	148778	184253	196408	184157	237336	258818	219478
A2RUS2	17901.3	37558.3	17478.4	1.77243e+06	1.53954e+06	1.71681e+06	845322	995661	1.04128e+06
A3KMH1	525433	526509	541494	328384	354950	353017	539080	507255	536801
A3KN83	471924	375679	428902	464376	391868	404105	327929	403243	379970
A4D1E9	243678	158653	146752	207889	248030	336198	207682	144118	169545
A4D1P6	39799.6	42105.3	45367.3	41593.2	51197	66177.6	43349.8	59950.5	103456
A4D1S5	230250	236444	206550	219541	203412	219398	229112	228935	276794
A4UGR9	1.47913e+06	1.60441e+06	1.59619e+06	1.39632e+06	1.36718e+06	1.26415e+06	1.52408e+06	1.39655e+06	1.51048e+06
A5D8V6	21565.5	28970.5	18120	34264.3	23682.2	17445	30850.4	27161.3	27430
A5PLN9	148454	172139	175220	194763	174592	179266	172565	167198	193072
A5YKK6	1.08945e+06	1.18227e+06	1.19756e+06	1.16851e+06	1.17016e+06	1186908	1.06078e+06	1164691	1.18265e+06
A5YM69	22946.6	15297.4	22295.6	21448.7	37215.6	27582.2	32023.2	13034	47179
A6NCE7;Q9GZQ8;Q9H492	678260	754931	721442	1.07298e+06	1.06591e+06	1.04982e+06	536866	472718	489740
A6ND36	174172	182256	133788	206509	195210	181161	238222	386968	245144
A6NDG6	2235611	2.20574e+06	1.95908e+06	2.09848e+06	2.26305e+06	2371770	3.04914e+06	3.28854e+06	3.08242e+06
A6NDU8	225141	285563	302270	305689	285781	295543	372758	455885	392111
A6NED2	65428.6	67763.5	73803.7	58326	74761.1	61801.7	96705.3	112385	98479.2
A6NHR9	847272	925958	980152	834930	834461	848849	947291	1.04455e+06	916085
A6NHS7	501673	433710	412338	375347	403383	348734	172052	149875	145654
A6NIH7	462552	487218	449068	515836	544320	482391	481864	452261	413060
A6NJ78	169354	170191	187088	136908	137790	138757	154329	136426	178843
A6NKD9	24778.4	21219.1	34944.4	47857.7	46495.4	46109.4	62803.7	52983.2	51166.2
A7E2V4	453369	299678	237679	373744	212880	216452	511345	467607	523176
A7E2Y1	9987288	11845436	10244508	251096	214685	187584	1	2326.66	Filtered
A7KAX9	484234	410306	489021	351877	350775	341438	360841	390303	383205
A8CG34	221619	288900	259216	347887	300972	319092	342856	391864	394001
A8MPP1	481618	528753	519354	625564	582562	576798	550169	615714	567497
A8MT69	83795	84153.1	79050	100041	98452.4	79143.5	53848.4	70239.3	69349.1
A8MTT3	129234	154826	181564	116606	77566.9	101840	40117.6	34047.4	49032.5
A8MW92	76955.3	79510.4	68806.8	65089.8	95434.2	77190.3	76944.2	74166.7	74652.9
A8MWD9;P62308	1.49423e+06	1395675	1.38628e+06	1.50749e+06	1.54579e+06	1553798	293044	257567	282366
A8MXV4	646860	587951	588127	482249	480240	464979	786405	777956	757468
A9UHW6	259285	202804	228706	247219	231108	228202	294520	286406	294613
B0YJ81	26842.1	Filtered	25366.4	33105.8	36349.2	28427.6	30472.5	34422.2	35407.7
B2RTY4	61686.7	61110.9	30326.7	46068.6	41483.1	53415	58546.8	49173.1	76237
B3EWF7	366094	381471	336996	364086	364487	394708	396311	317887	284722
B7ZAQ6;P0CG08	342491	395765	413553	382456	379097	399540	478140	482969	422311
C4AMC7;Q6VEQ5	1.56146e+06	1371853	1.52618e+06	1.56942e+06	1.48321e+06	1.49238e+06	1791464	1.66385e+06	1.51607e+06
C9JLW8	152611	204106	196196	195506	180012	245802	18121.2	145656	142634
C9JRZ8;O60218	13444.6	15100.3	13729.2	Filtered	Filtered	Filtered	118243	90114.4	96689.9
E9PAV3;Q13765	8606319	8488414	9403698	9298009	9127084	9313332	9692857	9923525	9773625
E9PRG8	1.82987e+06	1.72833e+06	1.71483e+06	1.78464e+06	1.68488e+06	1805521	1.85947e+06	1.93694e+06	1.88204e+06
iRT-Kit_WR_fusion	66678920	61643220	70534296	67221024	60566556	63702032	65858720	70985992	57468704
L0R6Q1	518240	464592	478938	568235	490886	519541	477377	462857	439511
L0R819	239391	242571	243910	233526	278338	233931	286906	225043	257937
L0R8F8	212962	233165	233777	214500	203945	193382	81648.4	62465.3	71625.9
O00115	1.46477e+06	1.50188e+06	1.46904e+06	1.25285e+06	1.24719e+06	1.33062e+06	1.42313e+06	1425519	1.42204e+06
O00116	3.4603e+06	3.18858e+06	3.62661e+06	3.30987e+06	3.61818e+06	3.29719e+06	3.17262e+06	3.39116e+06	3.3967e+06
O00124	95774	77824.1	90268.4	116097	108844	126770	73005.6	64923.2	93847.8
O00139	1285718	1.30411e+06	1.25338e+06	1.19991e+06	1.15175e+06	1.04803e+06	1.32264e+06	1.02457e+06	1.19857e+06
O00148	1.29396e+06	1.10556e+06	1.11148e+06	1.26804e+06	1176185	1.23984e+06	1.03708e+06	841646	1.03582e+06
O00151	4874499	4.96851e+06	4842954	5709268	5742875	5594056	7.63316e+06	7695384	7188553
O00154	6399715	6.68327e+06	6.66845e+06	5457301	5804956	5.82908e+06	6.9573e+06	7911132	8484310
O00159	3.10533e+06	3364173	2.9411e+06	4.3191e+06	3.31533e+06	3536644	5.33138e+06	5.57495e+06	4999045
O00161	599018	610056	668279	640759	632001	637006	714962	739396	677660
O00165	290431	313963	331834	299600	295884	306357	341398	327442	286456
O00170	1.05235e+06	1.05729e+06	1.07506e+06	1.11644e+06	1.01488e+06	1.02107e+06	1.08898e+06	1.26911e+06	1.2228e+06
O00178	565371	637604	631074	686254	610638	644880	546554	646454	565260
O00180	27383.7	53959.5	23072.2	23483.3	33575	39078	61546.5	50417	52413.9
O00186	607808	629422	671959	674256	625961	530463	813590	725030	726823
O00189	146328	174546	717944	106906	92808.1	158516	111074	157403	96445.9
O00193	509473	565774	513442	727954	638375	676797	666448	538243	700723
O00194	1358199	1.33906e+06	1.34491e+06	1.45052e+06	1.66188e+06	1.65897e+06	2.29743e+06	2.25795e+06	2.33448e+06
O00203	1.64422e+06	1.64036e+06	1.87345e+06	1.46527e+06	1.38852e+06	1710851	1.51989e+06	1.68615e+06	1690900
O00204	650465	633678	635874	427301	496530	501376	437795	421870	385774
O00212	347621	312729	303323	314078	329506	305706	351383	330172	388411
O00214	1269270	1.25258e+06	1.25605e+06	1.20577e+06	1.20955e+06	1.16865e+06	1.23791e+06	1186236	1.05554e+06
O00217	1.35818e+06	1.21847e+06	1.33035e+06	1.28901e+06	1.27381e+06	1137994	1.50425e+06	1.46745e+06	1.51766e+06
O00220	344821	321261	309536	429426	420978	442401	462228	436832	481956
O00221	206318	226178	251205	199541	192094	189628	214008	226242	233562
O00231	6.36641e+06	6811944	6.20572e+06	5.96671e+06	5.63259e+06	5769466	7.43978e+06	6769662	7561985
O00232	4.11495e+06	5.04071e+06	4.52162e+06	4553795	4.73595e+06	4.47378e+06	5.39092e+06	5165097	5287192
O00233	1.55355e+06	1.66833e+06	1525284	1.63065e+06	1.78718e+06	1.52454e+06	1.76131e+06	1.95272e+06	1.64028e+06
O00244	2545910	2.32363e+06	2595302	1.83438e+06	1.7534e+06	1.65606e+06	2.24524e+06	2.53015e+06	2060581
O00255	358729	325508	329933	387294	432887	334904	404139	364401	281761
O00257	187292	173280	165131	180734	181431	172530	214808	219594	244588
O00258	257313	269394	236044	210500	219145	211895	204457	221921	190350
O00264	2.9274e+06	2.6614e+06	2.68553e+06	2.64056e+06	2.44733e+06	2.53999e+06	2.71232e+06	2.60627e+06	2603440
O00267	1415966	1.50471e+06	1.3237e+06	1.5422e+06	1.53207e+06	1463167	1556511	1.48886e+06	1395484
O00268	376383	394367	401429	437364	408724	353616	573376	579886	539678
O00273	929932	883672	946614	1.16625e+06	1.04334e+06	1.0566e+06	1.41828e+06	1.33509e+06	1.28396e+06
O00287	48866.8	53549.8	49102	43299.6	38468.1	48657.1	67666	76059.7	51448
O00291	662778	725425	725344	693505	682810	687143	864048	968119	881131
O00299	17560632	17472976	17188692	17779884	17124982	18826094	19489266	18636594	19098942
O00303	7028292	6210487	7588299	5995601	6.23362e+06	6059719	6784794	7944913	6408725
O00308	186196	171721	173070	176644	156838	166149	177585	182765	178496
O00311	137948	161207	140105	118108	135208	152962	186026	127772	136122
O00330	810963	708083	799343	738405	645546	633313	782625	809045	797919
O00338	83932.2	101258	77345.9	40026.7	32974.7	31577.1	105253	83003.5	111029
O00391	529602	747334	582225	664027	823403	585232	745732	990064	731630
O00399	955208	743263	1.07922e+06	674083	759081	770482	802008	839901	880243
O00400	381604	310157	336089	300613	329550	305027	379112	364639	431757
O00401	609539	670100	690204	640699	578393	535447	637868	632614	598093
O00410	8.1308e+06	8.29312e+06	8837107	9450187	10147456	10155967	10641189	10990889	11542629
O00411	300717	289946	298986	228877	225043	228502	307605	254176	288581
O00418	213910	223922	191438	213649	201661	205890	255854	236907	293550
O00422	646890	718854	630296	771581	766384	751397	695149	685966	736416
O00425	1.3369e+06	1.23918e+06	1.36224e+06	1.23249e+06	1.16078e+06	1260520	1.35985e+06	1.63868e+06	1.36464e+06
O00429	1.17706e+06	1.31082e+06	1.09648e+06	1.49576e+06	1.41218e+06	1.44998e+06	1.24219e+06	1.28773e+06	1.37043e+06
O00442	1.08885e+06	1.00486e+06	1.15314e+06	1.00105e+06	1.04912e+06	1263966	1.22432e+06	1296354	1.17322e+06
O00443	528659	506921	557897	572397	579589	580080	663428	671858	690119
O00444	22219.2	22231.6	25042.9	17797.1	18456.2	24825	21505.2	30140.2	23878.7
O00458	48656.9	62216.1	59913.7	78121.7	50958.5	67481.9	62598.6	68527	82222.4
O00459	190990	196977	190196	185340	194038	191337	238394	281461	262956
O00461	285953	389008	299373	265431	254964	263886	414028	369116	390593
O00462	468407	511019	428275	521063	332858	266008	500992	519215	438707
O00468	739769	683350	837992	709459	715546	690466	1.01771e+06	1.23816e+06	1.11727e+06
O00469	876542	922766	843262	136768	162902	154111	391199	310181	332456
O00471	557917	572986	570096	550717	539768	460582	699918	663119	671193
O00478	41847.6	37715.1	33597.7	7161.04	Filtered	Filtered	31835.3	16397.4	39034
O00479	172632	130752	149232	177881	194241	188294	219700	191175	230864
O00483	696990	840920	820657	661592	718655	736004	863655	691726	773089
O00487	5.47626e+06	4228927	4983015	4.38119e+06	4482850	5.69701e+06	4.53323e+06	4479751	4555077
O00488	85228	27963	101386	225013	218689	216250	99466.7	123846	161603
O00499	995362	1.03482e+06	981624	928985	927945	938589	1.10773e+06	1.07878e+06	1.11723e+06
O00505	1.09052e+06	1.0152e+06	1.12592e+06	1.23253e+06	1.28078e+06	1223254	1.32907e+06	1.2024e+06	1.19442e+06
O00512	59599.1	65399.3	51380.5	61050.6	56839.2	69713.1	36281.1	37360.9	24555.7
O00515	2.8324e+06	2375544	3303588	3.55979e+06	3.31897e+06	3463304	4356643	4778860	3.96793e+06
O00522	69424.7	74463.5	59885.6	55316.9	65466.3	63429.6	58997.2	50549.2	45468.7
O00541	2.86752e+06	2.76674e+06	2729912	3.32694e+06	3.55896e+06	3.32817e+06	3533131	3609155	3487878
O00559	332574	291710	310676	260692	281920	262987	401122	406273	320802
O00560	5143540	4864944	5.21596e+06	4296428	4.39256e+06	4920976	4.17276e+06	4567259	4.13343e+06
O00562	63952.2	72810.2	51445.3	61852.1	84920.2	56999.7	77727.7	80261.4	90030
O00566	1052994	1.15448e+06	997998	1.23578e+06	1.12917e+06	1.1625e+06	1.7356e+06	1.53523e+06	1616498
O00567	6072095	6.41021e+06	6680554	7.115e+06	6.77729e+06	6576449	7.81202e+06	8474533	7.86916e+06
O00571	5855040	6204047	5.99938e+06	6.47935e+06	7.25686e+06	6949343	4.69279e+06	4476788	4.44453e+06
O00584	400992	399161	447992	264656	261969	268768	351793	347584	325463
O00592	1.27198e+06	1.30456e+06	1.26948e+06	850895	887213	822941	1.75745e+06	1.83484e+06	1688576
O00622	486125	422877	468974	1.13701e+06	948235	933465	1246689	1234011	1.06101e+06
O00623	145328	153985	131000	136613	107799	125046	102557	162889	190441
O00625	304834	298245	325720	255393	312699	275117	677132	692971	662561
O00628	179970	205195	150488	117124	150131	147240	225666	209667	250489
O00629	2.8373e+06	2.88799e+06	2.99307e+06	2.82456e+06	2746905	2.87831e+06	3.10855e+06	3.3053e+06	3222666
O00635	36287.3	42502	54845.5	47468.5	43522	41993.7	50075.7	41238.3	45042.7
O00712	51559.1	27326.1	41327.5	21415.5	32768.7	39318.5	26018.8	Filtered	58008.2
O00743	1.3489e+06	1.1787e+06	1.26904e+06	1.41352e+06	1454305	1.41593e+06	1.69528e+06	1.57352e+06	1.716e+06
O00750	250513	239513	232420	198984	177453	591468	301580	337664	273220
O00754	449282	419392	471819	393651	401416	400989	464278	498707	380053
O00762	810676	955262	888946	1.4009e+06	1397493	1.34437e+06	765949	652551	651065
O00764	1.99182e+06	1.96907e+06	2.07782e+06	2.24559e+06	2.25946e+06	2219763	1796526	1.60732e+06	1.78254e+06
O00767	222740	194216	221486	486286	600802	487344	127034	167555	263110
O14493	5.50926e+06	5.12955e+06	4866058	5.41515e+06	6136659	5792842	4774505	4159874	4.63332e+06
O14495	215675	188909	214585	164298	143815	196995	222947	225540	207803
O14497	930603	908271	921996	912474	886309	907809	1.01178e+06	1.30201e+06	981877
O14519;O75956	165176	153951	209785	46985.2	175448	192665	177818	204188	197626
O14524	131558	147067	128028	106530	118402	112914	178817	170790	186629
O14530	856899	845556	812665	1.01131e+06	1.09823e+06	970998	840636	813323	774781
O14545	93041.7	69059	71878.9	97898.7	82714.3	73323.1	103379	105414	93904
O14548	736049	744925	684786	730336	690825	669637	760592	891025	815572
O14556	4005857	365935200	558164992	373948032	242777136	290999104	442732832	421206528	336735264
O14561	403001	273249	394457	247168	256656	278804	213239	251647	212352
O14562	2094407	1.77642e+06	1.9218e+06	1.95518e+06	1.64057e+06	2.06109e+06	2369068	2.4257e+06	2.30297e+06
O14569	156226	152172	122845	176020	169976	157336	114320	128753	136529
O14578	1.64347e+06	1.76482e+06	1.52332e+06	343603	375579	375530	402260	390778	369473
O14579	1546051	1.31528e+06	1.60883e+06	1.40231e+06	1.34335e+06	1.4908e+06	2187007	2.27492e+06	1.99422e+06
O14594	3.78414e+06	6988443	4.299e+06	Filtered	Filtered	6639235	4.57843e+06	3.25945e+06	1135484
O14595	83382.1	85274.5	69179.2	95394.3	74325.1	86070.4	92026.9	93325.4	84474
O14602	2.55453e+06	1.78886e+06	2.28955e+06	2.07791e+06	1.74075e+06	1.70344e+06	1.8093e+06	1910420	1.93861e+06
O14613	172330	198818	213984	213849	171705	135442	276209	384295	214980
O14617	1.47444e+06	1.48464e+06	1.55553e+06	1.24288e+06	1.39704e+06	1.29845e+06	1.40002e+06	1.53027e+06	1.31678e+06
O14618	473692	517785	508066	428261	486852	444890	550962	483466	499804
O14639	548649	545567	622129	616698	585677	587899	848614	841069	786899
O14640	122915	125540	130307	148905	152689	160719	131186	155462	145779
O14646	401087	422926	441835	513131	532267	505607	670028	780436	665016
O14647	539286	510983	469626	449424	472619	491754	475339	495042	516339
O14653	464677	390000	548828	490782	469845	477315	475174	515850	545779
O14656	556351	476707	564874	627552	565258	696804	659390	716470	727452
O14657	284839	330013	318668	410913	446515	419004	360226	462083	535613
O14662	178798	192188	189235	132214	176045	167634	96927.5	153543	175535
O14668	70234.6	51268.3	66946.6	47481.2	62534.4	48476.3	109740	116904	93287.1
O14672	2.1998e+06	2.18502e+06	2.08e+06	1.87426e+06	1.73798e+06	1.76058e+06	2523294	2958552	2.50908e+06
O14681	241184	243109	195743	211601	177785	197542	220285	194320	146929
O14682	125296	135139	135594	125906	157097	122534	145430	151625	137477
O14684	1.02504e+06	891521	1.02205e+06	817830	516664	609185	858482	870317	943507
O14686	166089	184865	158070	168666	172142	169916	122382	240255	266054
O14709	18294.5	15955.4	14286.2	23436.5	17785.1	19589.2	29629.5	24297.2	25974
O14713	3209.2	2531.81	2956.7	10176.7	8951.27	6585.51	5727.19	4841.25	6411.32
O14727	235536	297818	274791	138454	157302	124994	304466	238598	254899
O14730	471186	438216	457469	672454	627058	574681	518887	563248	495226
O14732	160162	116033	141179	114161	118007	108693	100546	115284	119714
O14734	338746	301988	319397	388377	420904	415030	362266	455313	356059
O14735	1.60085e+06	1183741	1.3505e+06	1.33682e+06	1.20156e+06	1.53919e+06	961836	1.20789e+06	1.09829e+06
O14737	2.86584e+06	3.16408e+06	3.1907e+06	3.82758e+06	3677217	3.92538e+06	2.36372e+06	2.3003e+06	2.60957e+06
O14744	3865201	3.51603e+06	3.61247e+06	3.95698e+06	4.12027e+06	3836666	5591241	4792751	4.65481e+06
O14745	2989673	2.84723e+06	3.00864e+06	3.68133e+06	3438364	3375469	4093204	4348034	3.82105e+06
O14757	731157	658908	616356	909303	862663	924657	742027	683355	681388
O14763	447729	432582	508676	344956	353536	302395	513479	512232	483556
O14772	679686	675714	655060	509149	500067	512744	808897	817783	854658
O14773	732303	486117	616113	392164	534108	333221	540513	454963	519155
O14775	1861.19	Filtered	1	Filtered	9174.96	16594.3	Filtered	1	5487.56
O14776	1.43645e+06	1.34231e+06	1.63484e+06	1.37086e+06	1.3169e+06	1.34789e+06	1.4282e+06	1.42686e+06	1.39629e+06
O14777	457478	447720	393144	720396	743415	747387	452655	503429	475388
O14786	34902	42394.1	37168.5	65144.3	66462	72771.7	73911.8	68690.3	56618.5
O14787	60779.8	56921.9	57177.9	40283.5	42720.5	42205.5	31256.3	37472.4	58444.1
O14795	14161.4	19379.1	10978.5	19070.8	30369.2	28304.9	5560.81	36343	34513
O14802	535746	614465	545317	558246	466612	530161	737711	846867	696558
O14810	124716	131291	133627	116119	114198	114556	68890.6	66870.6	74889.1
O14818	9324549	10624530	10721094	8063841	9359140	8944366	12659547	13056367	11306351
O14828	1.33707e+06	1.26066e+06	1.3573e+06	1.26944e+06	1.37079e+06	1.24989e+06	1.80545e+06	1.65655e+06	1.74872e+06
O14832	134755	150816	161471	138207	155271	142950	184467	205396	186708
O14867	121208	123341	118727	153762	162954	163860	229135	252148	252479
O14874	114276	108138	111164	90279.3	107447	86120.4	127210	200131	133790
O14879	210935	205008	198199	332459	344071	318111	611251	640674	718205
O14880	34334.4	44354.3	37661.4	37069.2	36985.3	32872.8	89666.9	37653.3	16930.4
O14893	441134	482970	546538	508363	659974	589199	336399	371266	347107
O14896	215126	202113	191819	152073	147807	131907	156794	138641	139761
O14907	2.08374e+06	1.90666e+06	2.1257e+06	2.92587e+06	3279057	2.63654e+06	3.0646e+06	3.31982e+06	3366296
O14908	2275476	1.99654e+06	2.00872e+06	2024487	2.0949e+06	1.98323e+06	2.49868e+06	2725970	2443667
O14920	195699	182688	207306	243674	250298	236614	329538	365093	376840
O14925	424559	390004	473614	430355	409079	478655	279575	331852	269980
O14929	2.51593e+06	2.43328e+06	2.57483e+06	1.81245e+06	1.857e+06	1.72325e+06	1.40743e+06	1.35353e+06	1439888
O14933	320944	311838	294583	100006	107761	78446.9	364652	369994	392594
O14936	567392	528529	532305	450760	443586	443402	485489	471051	428832
O14939	105441	79285.3	104348	52530.2	56102.6	37059.4	154772	144672	108682
O14944	4.52493e+06	4478468	4396139	5231531	5.12787e+06	4.74477e+06	6089913	5603223	5.60519e+06
O14949	261910	283836	246779	308441	302656	298739	178989	222973	217733
O14950;P19105	9008925	8790810	9561264	9878716	9784526	9774659	11030111	13675995	11555587
O14964	1.97836e+06	1.79706e+06	1.89624e+06	1.94931e+06	2.04992e+06	1891305	2437864	2.56623e+06	2397132
O14965	204669	167134	165858	218811	228054	221762	182471	162559	153613
O14966	310919	278880	333339	116003	191912	131470	266880	278993	284835
O14972	378600	368415	340789	358839	378905	379161	484343	486641	500705
O14974	1.6131e+06	1.65262e+06	1.6185e+06	1.81987e+06	1.70481e+06	1769646	1.9421e+06	2.31192e+06	2.24628e+06
O14975	1.03336e+06	892903	971224	749637	1.04137e+06	1.12768e+06	978028	926197	924342
O14976	1.79794e+06	1.94535e+06	1873207	1.81398e+06	1977609	2.09559e+06	1779564	1.71137e+06	1.71217e+06
O14979	9819182	8756298	10117220	8112237	8.02941e+06	7490704	7.43753e+06	7200083	7.34181e+06
O14980	3.32301e+06	3.27623e+06	3.10127e+06	2.79775e+06	2.54504e+06	2.68941e+06	2.51632e+06	2.67369e+06	2.50724e+06
O14981	536516	484585	594204	439692	462056	421244	429926	477993	421593
O15014	214912	222417	216284	197260	195161	168244	231706	253517	253080
O15020	1711802	1.82817e+06	1.7679e+06	2.00452e+06	2103447	1.80779e+06	2302353	2.36611e+06	2.06187e+06
O15027	935987	964190	1.14874e+06	965542	1008039	1.05307e+06	1.58165e+06	1.41247e+06	1440404
O15031	712072	694904	666369	966304	937982	982997	1.60025e+06	1.58222e+06	1.53117e+06
O15034	228805	282143	Filtered	372201	383011	384748	164231	143006	148595
O15037	73005.3	88979.3	95411	58304.3	70190.3	65417.1	85263.3	89227.7	73806.6
O15042	1.36266e+06	1.69269e+06	1.47068e+06	1.57894e+06	1.52815e+06	1.51148e+06	1854230	1.71697e+06	1667143
O15047	243708	258152	268984	232898	192036	195179	295306	333133	267481
O15056	117533	100395	104633	116199	123292	115815	136561	144449	144030
O15066	134357	111541	105754	96015.9	101823	90750.4	180596	153081	151556
O15067	3.0074e+06	2.7006e+06	3.56166e+06	2.92408e+06	2503473	2543206	2.8915e+06	3555181	2511969
O15078	17884.2	1910.75	21003.9	161141	107480	77303.9	184291	99081.5	100940
O15084	445060	496929	450406	459300	464013	513715	449897	461408	504365
O15085	31833.4	27052.4	17855.2	39202.4	31490	37217.5	31379.5	36550.7	43539.4
O15091	416422	408553	382936	366256	400262	379188	425509	405395	439806
O15111	176396	143389	179766	166202	164018	153924	165382	178120	154278
O15116	1.04091e+06	167266	95388	76495.6	78241.3	106630	284584	15146.2	18522.3
O15118	82603.2	66489.8	92690.9	113192	119354	130523	184451	157172	170909
O15119	154927	133000	147772	79987	106493	96349.4	128163	139188	138614
O15120	288078	265039	312767	232095	206021	226792	204234	251183	209138
O15126	452981	450393	523724	349203	316612	379802	673996	659646	699972
O15127	260411	253229	267979	286264	330577	331262	258996	242615	230533
O15143	3.15399e+06	3.10896e+06	2962006	2679447	3.03005e+06	2.78786e+06	3794915	3846342	4.00144e+06
O15144	5019706	5.90359e+06	6.11797e+06	5.48187e+06	5763543	5.54268e+06	6.58769e+06	6145150	6221738
O15145	1.93476e+06	2.2299e+06	2.19864e+06	1950971	2012802	2152401	1.66819e+06	1.58357e+06	1.72627e+06
O15155	168904	170446	223602	116709	182803	156882	23570.8	34983.4	69401.7
O15156	85221.9	76433.6	86537.9	68576.9	80502.9	72737.8	82211.5	128551	114454
O15160	1.36252e+06	1.41325e+06	1.36143e+06	1.51958e+06	1.6242e+06	1455379	1.97253e+06	1.971e+06	1.95468e+06
O15162	529498	481990	469109	696164	659294	649409	795362	759158	719341
O15164	240925	252238	266016	285385	253743	282707	236066	225478	228380
O15173	3.16349e+06	3048074	3.13368e+06	2.30826e+06	2.42473e+06	2.43542e+06	2.35876e+06	2.27033e+06	2.27741e+06
O15182	166253	162112	139783	167665	200362	193299	163482	184295	190046
O15194	103798	93716.6	93075.2	72349	74086	73605.2	42621	41424.9	37042.1
O15195	181492	174068	165418	150889	152583	144584	239736	288318	258576
O15212	2721558	2.58039e+06	2.74617e+06	2.5581e+06	2391798	2667487	1985695	2457838	2.0543e+06
O15213	652842	653772	578336	692333	686899	657462	841468	857938	837903
O15226	970384	1.00618e+06	953866	927648	1.01536e+06	980970	1.34108e+06	1.37172e+06	1.24303e+06
O15228	55531.1	54076.1	51096.1	56883.3	58514	64299	60174.9	77395.1	80945.7
O15230	83273.6	76056.9	90557.6	118453	100515	103565	162962	219997	156740
O15231	71257.1	79729.1	79533.1	112788	99204.9	93917.2	184502	198086	175126
O15234	68455.7	81210.1	81779.3	100274	92050.1	101970	133514	146241	115777
O15235	116563	89150.1	103690	127218	140788	121742	51659.6	57934	63974.3
O15254	446395	303520	725242	197465	189521	171528	274519	235644	243739
O15258	849749	797094	843621	828237	839210	709802	1.0375e+06	894615	1.04465e+06
O15260	6.53049e+06	6.13806e+06	7097846	4.7403e+06	4.83186e+06	4448758	3.94402e+06	4.00882e+06	4262906
O15264	781147	715395	776250	610812	654045	663089	887011	914731	859939
O15269	2.13212e+06	1.9082e+06	1.97551e+06	1.68723e+06	1.65998e+06	1.92726e+06	1927188	1.81827e+06	2.02353e+06
O15270	1.08791e+06	1.11729e+06	1.21872e+06	991850	812495	917981	1.21787e+06	1070095	1.1716e+06
O15287	18633.7	10331.4	22119.4	45358.7	51082.2	42070.1	17170	27833.8	31261.2
O15294	1.15366e+06	1219928	1.13662e+06	1.15789e+06	1.05107e+06	950679	1.09527e+06	1.16171e+06	1.22663e+06
O15304	89071.6	90139	114459	161089	179858	168887	169060	161363	161707
O15305	2.01629e+06	2.15934e+06	1.99474e+06	2.25683e+06	2.30311e+06	2.15528e+06	3033300	3449542	2.90852e+06
O15315	73649.4	75476.1	97298.5	70950.7	70271.6	67234.4	90094.5	95891.1	67879.7
O15318	259095	242007	277730	353488	320867	374697	258839	268727	264649
O15321	562514	528811	560961	488112	548563	522459	435763	404094	382915
O15327	92925.3	89326.2	94996.6	80744	79468.5	74648.7	55502.2	69568	78893.7
O15344	74294	78785.1	48676.6	80759	113704	99366.7	54470.8	63507.8	66930.8
O15347	4848498	5073814	4.42115e+06	4901810	4436207	4.18377e+06	5298820	5748331	5226674
O15355	2.35704e+06	2.25471e+06	2.05257e+06	2.75754e+06	2.85951e+06	2.62448e+06	3.92912e+06	3.34994e+06	3.99279e+06
O15357	700189	628456	723086	672297	561132	578677	900455	968894	1.07165e+06
O15360	39340.2	49466.4	56188.2	20079.2	1	1	45413.7	31745	36646.9
O15371	2582419	2.35744e+06	2.54352e+06	2.53383e+06	2.81099e+06	2.41397e+06	2.38042e+06	2248197	2.36154e+06
O15372	4798892	5197031	4370745	5764999	6.25674e+06	6062551	6443773	5.73063e+06	6.42955e+06
O15379	49355.5	54274.4	48080.8	19278.2	26231.5	3428.95	48561.5	52803.4	40309.6
O15381	301075	260351	305365	295150	312904	309324	376868	384791	382425
O15382	1.4423e+06	1.50638e+06	1.38919e+06	1.51702e+06	1.67879e+06	1.52721e+06	1.51631e+06	1.51655e+06	1.63806e+06
O15392	87756.1	106665	103171	102184	123846	133056	77791.9	103533	305422
O15397	508018	452921	497849	584661	550368	578028	476812	492817	538446
O15400	1.81333e+06	1.59457e+06	1.43832e+06	1.63191e+06	1.68273e+06	1.60023e+06	2.33004e+06	2.55753e+06	2.61805e+06
O15427	1.22707e+06	1.27046e+06	1169876	333426	333467	354961	698238	508964	694560
O15431	179085	111139	171076	101594	110721	98279.1	122423	110785	109894
O15439	591714	668098	636232	541817	623038	579048	629688	642104	594832
O15446	906885	970213	947161	1.19071e+06	1.0109e+06	1.03548e+06	1.6045e+06	1782525	1.34929e+06
O15455	131515	135831	126290	101173	95789.6	104401	135427	168216	156163
O15460	1.61545e+06	1.66005e+06	1854561	609877	663787	659294	854454	836762	839774
O15498	965229	900552	1.03481e+06	860432	895323	748123	1.09771e+06	1.08596e+06	1.07498e+06
O15504	94100.2	135307	125856	183911	182956	178431	219083	186779	196358
O15511	4420500	4.25682e+06	4.21221e+06	4.43643e+06	4.08231e+06	4345035	5165787	5.37409e+06	5533243
O15514	680510	691992	690848	575269	492117	582657	605935	534275	521574
O15516	52144.1	49161.2	52655	58178.4	51429.9	52581.9	76022.3	70227.8	71824
O15523	280720	237320	275226	265339	318616	236946	184734	184145	254544
O15525	147387	115837	125974	139745	142694	132545	156969	142480	147409
O15527	99163.5	76386.5	85836.2	94365.5	83507	100337	101894	113705	95412.9
O15530	219528	204429	200532	209853	209379	183615	218843	190686	200668
O15533	2.00491e+06	1.82121e+06	1.96641e+06	1.56866e+06	1.46545e+06	1.52921e+06	2.34252e+06	2.5028e+06	2446888
O15541	193779	240341	228437	261144	235583	255884	272583	273534	256934
O15551	273960	269726	269674	209535	220152	216480	275656	196205	288797
O43143	5753691	5539868	5655908	5.20447e+06	4.8811e+06	5.18925e+06	6903585	7284423	6.06948e+06
O43147	444554	434685	441693	404634	376582	432715	460735	435791	454860
O43148	705968	766824	897372	645889	657498	625693	751705	911768	743587
O43149	139089	122546	143537	124729	117331	111128	161841	174904	173131
O43150	56657.7	40827.6	9054.33	46210.2	45850.1	51979.7	44300.4	76166	103475
O43156	380018	397913	374887	383161	359887	338543	598078	580982	575215
O43159	1.07868e+06	1.15008e+06	743253	803638	806621	725498	903451	850701	881249
O43164	47381.5	48589.2	46151.4	42336.2	50627.3	48801.2	44186	42407.4	48689.2
O43166	505643	431792	514384	527664	501907	553610	515278	620030	539957
O43169	2.401e+06	2.53045e+06	2.36814e+06	2.49652e+06	1.9552e+06	2.14577e+06	1.18048e+06	1.31334e+06	1.32246e+06
O43172	1.56225e+06	2253419	1.64275e+06	2.04849e+06	1.93092e+06	1.95187e+06	2245529	2.16019e+06	2.06743e+06
O43175	11848532	11876144	12182070	11535963	12493972	10786002	14076481	14289390	13201835
O43181	334592	332069	346790	189966	282663	319805	228895	229189	231354
O43187	13401.1	8076.91	12129.1	70658.2	82288.6	85504.8	64894	73695.6	99102.2
O43237	1264624	1.17102e+06	1.18307e+06	1.0376e+06	1.08548e+06	1.17607e+06	1.0548e+06	1.16459e+06	1.21989e+06
O43242	5.86441e+06	5.72406e+06	5848429	5.89242e+06	6303666	5.73827e+06	6516026	7267294	5.84266e+06
O43251	271155	277448	263858	278747	197448	257757	303992	388129	320814
O43252	2.37335e+06	2.42351e+06	2313537	2149307	1.97931e+06	1.99947e+06	2758742	2.92473e+06	2.88388e+06
O43264	883267	865272	885694	988365	934473	978250	1.17491e+06	1.24527e+06	1.24121e+06
O43278	2923034	2.60734e+06	2.60943e+06	2.55814e+06	2.54176e+06	2429177	3.2863e+06	3329701	3.24852e+06
O43290	1.55795e+06	1.72712e+06	1.66715e+06	1.69021e+06	1.58002e+06	1.4849e+06	2.06363e+06	2.43728e+06	2.13319e+06
O43291	571647	545382	630322	595176	710696	608963	623109	631604	629428
O43292	196783	213686	202158	269434	304969	313499	196534	236062	253927
O43293	666423	537741	446896	346316	506921	483132	819927	898830	875926
O43298	33494.1	40372.5	24568.9	16167.5	32671.6	37289.8	42327.2	34127.3	47826.6
O43299	86074.9	98448.8	95191.7	108961	90254.4	109861	126235	185784	131922
O43301	138999	141515	146826	66755.7	76955	55393.1	86515.2	102184	74200.1
O43303	40967.7	81900.1	54068.8	31659.6	27910.5	24665.8	99865.9	37997.9	58758.1
O43314	407086	409929	419430	394062	411379	377424	530401	572450	503442
O43318	141112	163013	149330	162291	168206	167932	208744	192187	191489
O43324	4.68528e+06	4.50775e+06	4972328	4.14955e+06	4.1651e+06	3.9602e+06	6.38215e+06	6.10463e+06	6.35049e+06
O43353	84876.5	78558.5	57911.7	106045	98087.1	77761.6	138918	154444	117389
O43379	103207	104019	118159	123798	124325	132476	159838	135068	149147
O43390	16714788	18758504	18482610	20035152	18803948	18990214	22399906	22189966	21099678
O43395	1.27243e+06	1.28444e+06	1.34689e+06	1.41144e+06	1332554	1.35522e+06	1.76792e+06	1.75834e+06	1.61006e+06
O43396	5.93661e+06	5.72115e+06	5.67345e+06	5105000	5767188	5.07682e+06	5.30838e+06	5304995	4.83871e+06
O43399	4.93887e+06	5.0379e+06	5300945	4469209	3.90819e+06	4724667	5589738	6.69975e+06	5.43123e+06
O43402	841198	960146	896475	757492	863609	775880	1.17384e+06	1.03318e+06	1.03421e+06
O43414	1.3053e+06	1.4108e+06	1.26386e+06	862463	1.00717e+06	983190	1.47235e+06	1.42559e+06	1.2966e+06
O43422	405664	417599	34442.1	256153	189708	635866	470940	540328	647450
O43426	71027.7	77137.2	52004.2	87546.6	88216.9	118635	117220	149545	97462.5
O43427	38713.8	41805.6	43554.4	54767.1	55103.3	44973.7	40926	32850.8	29584.9
O43432	1.9983e+06	2115582	1.90198e+06	2.48768e+06	2.3225e+06	2.31097e+06	2.09066e+06	1.78115e+06	1.98614e+06
O43447	1.28257e+06	1.26659e+06	1.21416e+06	1.16732e+06	1.27595e+06	1.06733e+06	1.27869e+06	1.37194e+06	1.32295e+06
O43463	53293.2	50128.8	59392.9	51987.3	56010.1	56270.4	100652	100610	86712.2
O43464	1.09579e+06	1.14738e+06	1.06821e+06	1.11916e+06	1.21724e+06	1.16988e+06	1.54622e+06	1738858	1.78179e+06
O43474	174754	148986	154074	177375	176850	189991	250580	269018	260890
O43482	127980	106684	105674	117460	131555	131331	102449	85626.3	101605
O43488	1.4127e+06	1.42596e+06	1.67314e+06	982739	1.01232e+06	982330	1.11095e+06	1.03525e+06	1.09284e+06
O43491	5.75141e+06	5773166	5.4108e+06	7.24841e+06	6261933	7577296	9064501	8442466	7.76303e+06
O43493	191815	169341	165066	205170	212957	189877	121668	186035	172652
O43502	249278	248152	239536	305837	276651	282854	275178	355365	223097
O43504	197332	195624	201487	200302	161746	199413	243121	223556	248101
O43505	164146	158384	173040	119034	137564	133536	158744	156812	140965
O43513	117721	121549	117348	153578	135752	147418	181987	262257	180100
O43520	67583.7	70197.6	73378.3	68435.9	74367.5	70332.9	73248.7	67777.1	61665.2
O43524	68787	71292.3	69393.6	36558.2	42499.4	42949.3	82291.9	79340.8	77647.2
O43542	121812	143293	132370	165583	166256	154269	188129	137871	159794
O43567	112090	102541	117326	100782	106221	95109.7	35742.4	43055.2	42631.1
O43572	687278	717802	791852	860212	359455	189976	964334	1.25001e+06	270553
O43581	115134	119971	117032	57238.3	64637.2	63394.3	57057.4	67239.9	59136.9
O43583	2.04449e+06	2.07744e+06	1918630	2.13704e+06	2.08012e+06	2.11696e+06	2558474	2.34398e+06	2233616
O43592	539958	447119	522683	380076	381851	405274	299460	351038	283828
O43597	52065.3	51133	40512.2	46576.5	54282.4	29782.1	82357.7	85178	73547.1
O43598	1.10946e+06	962003	982886	706328	730836	748497	905942	876712	712980
O43609	143687	127133	114864	117412	97706.7	108541	139594	132586	156334
O43615	1.37287e+06	1.37879e+06	1.38732e+06	1.35013e+06	1.23911e+06	1.42905e+06	1.73365e+06	1.78064e+06	1669628
O43617	1.48729e+06	1.66318e+06	1.57836e+06	1.28735e+06	1.47247e+06	1.39571e+06	1303089	1.23298e+06	1.38013e+06
O43633	630738	553921	590818	896806	733767	725121	838579	1.06269e+06	1.0757e+06
O43639	99064.4	103985	100753	48517.4	72523.5	69437.9	46637.5	38827.2	56036.5
O43657	127182	118462	105386	89923.2	106636	98738	67448.4	100356	110662
O43660	1.43032e+06	1.35329e+06	1290699	1.35632e+06	1.21161e+06	1.30774e+06	1953878	1.81954e+06	1806552
O43663	305524	349206	350413	453042	474606	463308	426105	367867	333139
O43665	621130	605065	532904	923325	908632	770425	714564	763400	717102
O43670	3.81362e+06	3.6796e+06	3693376	3.26717e+06	3.56771e+06	3.76492e+06	4373582	4.05772e+06	4.34397e+06
O43674	393242	436397	455461	322913	342445	352265	316842	340615	299956
O43676	993762	1.02438e+06	1.05373e+06	887630	971756	879582	1.11879e+06	1.08601e+06	1.109e+06
O43678	1.45053e+06	1.54812e+06	1.48961e+06	1405064	1.41434e+06	1.26976e+06	1.80412e+06	1.87977e+06	1.5488e+06
O43681	1.93958e+06	1.95872e+06	2.11888e+06	1.30493e+06	1.34191e+06	1324855	2274761	1.87985e+06	1.92827e+06
O43683	102190	96261.3	96468.2	175252	167411	173941	98998.5	101767	104610
O43684	4.91006e+06	5.13161e+06	5139498	5.98608e+06	5.59726e+06	5208966	6304571	6482718	6166687
O43688	1.1089e+06	1.19522e+06	1.2116e+06	1.09134e+06	1.16606e+06	1.02058e+06	614195	735261	780099
O43707	11195654	9338014	10149086	8745864	8961828	8390388	15061989	12931666	14583010
O43708	511852	567059	554744	422664	382979	367723	444781	534057	449788
O43709	1.34658e+06	1.57269e+06	1.52261e+06	1.58734e+06	1.70636e+06	1.69131e+06	1.26706e+06	1274719	1.10032e+06
O43715	358788	344828	347127	438616	445971	438103	386582	421788	468543
O43716	138485	156536	128938	166151	145833	159006	143230	146653	154570
O43719	909373	897412	832470	862614	865405	898870	1.11897e+06	1122479	993826
O43734	57986.3	68567.5	41216	68866.9	76542.6	89623.5	68949.9	79622.4	72431.4
O43741	62276	80934.8	80288	45294.1	83368.3	131888	154049	175581	112207
O43747	1.39939e+06	1.37449e+06	1284424	1.45711e+06	1.48307e+06	1.47406e+06	1.73694e+06	1.8322e+06	1.74009e+06
O43752	468976	508995	445999	353363	370575	365975	420166	385498	437963
O43760	9566890	9442800	9175818	7760474	8142283	8019764	11225152	10634953	10385324
O43765	3.63397e+06	3.48221e+06	3.5234e+06	3.61766e+06	3.70764e+06	3.77698e+06	4.46809e+06	4345431	4274708
O43766	54956.7	55752.3	54079.7	36784.6	31331.7	38566.9	81150	86861	76122.7
O43768	4.93204e+06	4.73141e+06	4.92998e+06	3.70502e+06	4.2054e+06	3.96186e+06	4.09802e+06	4.1694e+06	3.84235e+06
O43772	71006.4	115802	76460.6	50592.1	51442.8	58938.8	114400	166139	54561.7
O43776	7396842	7273030	6.92874e+06	7.81396e+06	7650619	7.57622e+06	6992850	6.62284e+06	6404995
O43795	2082362	2216845	2.24618e+06	2.84952e+06	2.87267e+06	2832510	3.81576e+06	3.69222e+06	3471468
O43805	154296	142653	166687	273385	248532	266352	209392	252055	286372
O43809	1.16616e+06	1.268e+06	1.25203e+06	1233271	1.19895e+06	1.20314e+06	1.23309e+06	1.15167e+06	1.14553e+06
O43813	937771	1.01775e+06	995999	777459	893129	902902	1.09283e+06	1.12624e+06	1.15429e+06
O43815	822796	893940	947089	823916	826385	826073	1.0788e+06	1.05695e+06	1.00136e+06
O43818	1.44799e+06	1.59907e+06	1.59343e+06	1764653	1828480	1.75926e+06	1.73173e+06	1.71968e+06	1.7117e+06
O43819	241329	247307	210983	263985	237605	240512	365385	480840	384290
O43822	34989.8	53055.8	53788.6	44298	46683	41805.6	38597.3	52787.1	105854
O43823	343523	331799	310374	316826	322090	309021	432664	412489	419435
O43824	390937	422742	371448	392292	378078	382858	591312	573412	599251
O43829	11707.5	Filtered	10455.5	39520.2	26217.4	33964.7	Filtered	30873.3	27999.7
O43837	2.26103e+06	2252306	2.3218e+06	2.29793e+06	2.42373e+06	2.10384e+06	2.42071e+06	2.62447e+06	2.42638e+06
O43847	780039	862246	747068	960178	959538	890692	963374	1.05882e+06	1.01654e+06
O43852	2939976	3.23562e+06	3.09558e+06	3.08546e+06	3.02355e+06	3.04059e+06	3492823	3165316	3.40923e+06
O43861	53332.6	62607.4	50958.6	53653.2	57397.9	58563.3	64610.5	73141.4	66667.5
O43865	2206010	2.06207e+06	2.58647e+06	2.13024e+06	2146405	2163700	2.02765e+06	2.11118e+06	2.00657e+06
O43889	49303.7	53661.7	46494.8	66760.8	63618.3	63558	83780.5	81460.3	74134.6
O43896	396148	413109	421429	373438	402799	363760	519918	540078	540574
O43900	52569.8	58044.1	45899.3	43751	56677.8	55748.9	62415.7	31718.2	Filtered
O43913	332646	327710	306057	323756	347111	338072	350256	371331	361254
O43920	600918	714992	668693	637049	656488	599203	374130	358104	356818
O43924	142178	146278	125762	116918	225633	108880	258712	257836	147811
O43929	409642	366730	416919	347159	363387	391712	278823	369282	303145
O43933	214775	195367	227054	324704	328233	330515	284300	294840	309127
O60216	1.22955e+06	1.17757e+06	1.28922e+06	1.09035e+06	1.11562e+06	1.10538e+06	1.24811e+06	1.30143e+06	1.26849e+06
O60220	445486	433054	445529	580754	611099	595481	750386	626498	855746
O60231	1.98377e+06	1.65172e+06	1772690	1756763	1.83901e+06	1.72082e+06	1.34715e+06	1.54554e+06	1.45569e+06
O60232	887426	855153	878609	916815	890399	932341	1.32477e+06	1.27722e+06	1.33977e+06
O60234	1.45554e+06	1.43548e+06	1776056	1.84031e+06	1.60886e+06	1.82993e+06	2.10579e+06	2.19624e+06	2.02866e+06
O60244	336947	319510	353785	358903	317957	342084	299149	371511	279420
O60256	1.14571e+06	1.13233e+06	1.12443e+06	1.12493e+06	1.31241e+06	1.09901e+06	1.2236e+06	1.32062e+06	1209977
O60264	2.24656e+06	2162998	2.2966e+06	2.8539e+06	2.48817e+06	2700703	3.2031e+06	2.91092e+06	2.62665e+06
O60271	889160	941963	853866	751891	771918	714172	1.04029e+06	1013221	953402
O60281	135233	126204	127169	21251.3	22435.1	18087.3	43352	43842.1	47689.5
O60287	222599	246172	239330	307962	277892	272822	378977	379698	423647
O60291	175885	172209	186155	182828	191499	178988	136743	140061	146342
O60292	81736.8	93666.3	99286.6	96427.4	114617	101905	109391	132787	125357
O60293	134983	121082	101715	131691	138729	138741	152739	146642	158092
O60294	124739	151505	132689	162892	150320	157231	127493	132875	104036
O60306	1.08392e+06	1.02128e+06	1.08374e+06	1.10406e+06	1.04164e+06	1.16637e+06	1438857	1.64905e+06	1.34405e+06
O60313	814157	883880	819330	868211	896328	759887	1.12084e+06	1.06039e+06	1.07513e+06
O60318	260825	294979	211585	264764	260205	148146	300583	328094	317656
O60330	8862498	10842861	10566369	7.68013e+06	9632001	9323252	13336347	13962207	11888493
O60331	82312.7	73065.4	96777.6	Filtered	Filtered	Filtered	Filtered	59142	57115.5
O60333	1.17644e+06	796457	997066	778538	1192622	1.58857e+06	1.40301e+06	1.26631e+06	1.42461e+06
O60341	552893	597665	577283	445421	463393	473188	447118	384506	478554
O60343	1.10254e+06	1.0209e+06	1.01013e+06	591176	519507	563455	804280	1.06959e+06	798929
O60346	137923	136461	147166	153826	134993	141617	192607	172170	143348
O60347	24847.5	19758.7	18198.5	28722.7	40782.9	36311.4	34561.6	38378.6	48662.3
O60353	52304	44488.3	56923.1	22982.1	1	1	1.08507	10940.9	Filtered
O60361	247776	268727	218300	155025	188187	116888	121447	105542	93596.5
O60437	1.45886e+06	1451085	1.45303e+06	1.02435e+06	1.61276e+06	1486010	1.93453e+06	1.9477e+06	2.29717e+06
O60447	49701.9	39474.4	39245.6	40397.2	31809.8	33366.1	42306.5	51582	43792
O60476	261809	257232	279804	227224	238053	226871	277911	277723	289928
O60487	541902	473479	536922	287244	278099	284758	328675	377016	332322
O60488	898294	856735	974881	911469	956123	898809	1.38991e+06	1767579	1.46119e+06
O60493	2.59616e+06	2.68943e+06	2683209	2.95007e+06	2879319	3.02969e+06	2.89484e+06	3.21107e+06	2.84851e+06
O60499	530433	366513	520111	376620	367315	372982	491569	636808	505661
O60502	2213433	2.01328e+06	2.1786e+06	1.52532e+06	1.63217e+06	1.58951e+06	2.43235e+06	2.55531e+06	2186221
O60504	187897	224686	183016	240814	252482	278703	294775	294664	249417
O60506	10292363	10763783	10971292	10601997	10339855	10561505	11192413	12158559	10378693
O60508	375675	375393	359181	328728	337342	367597	346497	319253	307813
O60518	932208	776227	961611	606214	587249	564312	382587	407639	388536
O60524	623806	604503	489052	548474	537942	521478	521000	527092	466773
O60547	1.49573e+06	1.47811e+06	1.47428e+06	1.18716e+06	1160099	1.13203e+06	1.22758e+06	1.16338e+06	1257977
O60563	239004	231163	236931	222622	196907	223018	317133	351151	312223
O60566	172036	165685	179976	203940	189822	184227	239646	246694	230162
O60568	2.37279e+06	2.26154e+06	2.43469e+06	1.92342e+06	2.00226e+06	1967574	2.65816e+06	2.49289e+06	2.45084e+06
O60573	367250	395741	352940	459597	403308	379947	287920	378830	359922
O60583	112300	99954.6	98334.2	97121.4	16187.8	25524.9	44574.5	Filtered	Filtered
O60603	124967	121653	126855	75316.1	104752	88676.2	124626	147601	127767
O60610	2.84405e+06	2857445	2.69015e+06	2944910	2622484	2.86697e+06	3787158	3.97939e+06	3.77356e+06
O60613	169978	165174	153751	104303	143166	120635	116316	96723.6	128316
O60645	404568	404696	402173	360533	376242	402620	486910	552858	548666
O60658	48968.7	24512.8	36863.4	51505.9	65227.9	53036.8	57523.7	55505.6	56204.9
O60664	5180460	5198621	5490264	5.39928e+06	5398543	5913015	8.00998e+06	8.30238e+06	7495404
O60671	170458	176926	173710	228453	220413	207891	158555	160815	190384
O60675	290157	297635	291796	298279	344406	358792	366135	363243	366773
O60678	1034658	1.0051e+06	1.10058e+06	961648	1.08909e+06	1.076e+06	1.36343e+06	1.35783e+06	1.43837e+06
O60683	135014	158037	162739	158025	164403	162308	216351	196470	222210
O60684	3.12609e+06	2.67003e+06	3468529	2403532	2.42886e+06	2.35444e+06	2923667	2999779	2597244
O60701	17260818	16962348	17120914	13844434	13863949	13791076	25013348	24423404	23368646
O60716	2.59488e+06	3.01097e+06	2.48858e+06	2.72878e+06	2.33232e+06	2.3889e+06	3859705	4.3728e+06	3.71929e+06
O60725	428373	459579	410097	378458	389423	373424	313943	348179	323149
O60749	3875750	3.70656e+06	4324014	3387333	3.48665e+06	3.28867e+06	4.47539e+06	4144210	4245316
O60762	1.15354e+06	1098930	1.08306e+06	862872	1.00193e+06	866038	994926	796608	867540
O60763	1.93061e+06	2.04253e+06	1.93965e+06	1.83301e+06	1.78945e+06	1.70487e+06	2.09561e+06	1.99262e+06	2.09127e+06
O60783	333225	322366	270202	449766	281817	524763	337758	354401	332926
O60784	394175	351459	372610	251714	242674	230387	375009	375971	354942
O60814;P57053	205710288	190926736	183234256	389048800	332369472	365701024	112378504	241824880	161938496
O60825	448388	491999	484450	444182	441344	521870	521057	507336	529973
O60826	889405	741743	907392	749506	749449	749057	1.12747e+06	1.34423e+06	1173696
O60828	2.98924e+06	3.1505e+06	2.89479e+06	3.49848e+06	3.4015e+06	3352755	3.12972e+06	2.6047e+06	2815741
O60830	658030	279487	187637	589262	545677	325242	571988	638316	369621
O60831	1.06184e+06	1037832	1.0449e+06	799424	634292	819161	648359	692159	775744
O60832	3015456	3.22153e+06	3.02777e+06	4377057	4.10349e+06	4.03426e+06	4.24121e+06	4011184	4286363
O60841	3.13102e+06	3.22157e+06	3.02753e+06	2.79285e+06	2.83439e+06	2.86797e+06	3.28276e+06	3395367	3.05459e+06
O60869	4233885	4.03872e+06	4.05256e+06	3.49422e+06	3.49605e+06	3828144	4793397	4293540	4.40279e+06
O60870	610645	214747	406628	329764	363322	401765	455608	436555	367450
O60879	160654	161835	178233	174951	171673	142657	197105	179129	194709
O60884	5103666	4.47704e+06	4.44303e+06	6011701	4864080	4.58895e+06	6108974	6.11448e+06	6327837
O60885	1.41418e+06	1.01203e+06	1.72277e+06	1.07693e+06	998523	1.09537e+06	1.06389e+06	1.11135e+06	1.12227e+06
O60888	7.88152e+06	7273166	8420795	5.21198e+06	5798370	4.99256e+06	7476827	5847973	6669314
O60906	67045.1	99098	93131	90749.5	90751.7	73828.3	128687	161953	116688
O60911	58652	59214.9	35891.3	61261.1	63004.7	70504	48677.9	36242.3	55662
O60921	133973	212032	180633	38563.1	53090.2	47171.4	316085	139124	28129
O60925	1.8624e+06	1.99407e+06	2.0381e+06	1.83769e+06	1.85536e+06	1802618	2.01069e+06	1.95336e+06	1.78411e+06
O60927	358293	317845	300444	464295	417592	413192	468288	585438	556295
O60930	40542.5	Filtered	58001.1	134687	168090	222136	24891.1	29681.4	36205
O60934	299066	312269	290421	324944	358187	377406	475978	482394	484747
O60936	668763	631613	637654	528197	470539	502902	829801	726365	681057
O60941	23263.7	29670.2	Filtered	30830.5	29882.3	27152.2	56905.7	30420.7	49426.7
O60942	264528	278468	267675	608855	594654	662698	783475	764637	772280
O75027	727408	757544	712899	665209	651246	642706	701231	678713	755744
O75044	52078.5	57246.9	56228.5	49522.2	66632.3	43891	36635.7	51033.4	48786.3
O75052	106658	110221	118471	107613	96396.4	112126	93521	87420.9	110870
O75054	127279	104952	112523	96281.3	85903.9	92004.6	107721	131395	121186
O75063	62766	72931.1	70072.1	57957.8	56905	57310.8	40294.7	27872.4	40938.7
O75071	185964	209810	209464	185825	178893	152379	425407	372173	401531
O75083	5638677	5.0951e+06	5077299	6338344	6053525	6.04777e+06	7.9085e+06	8873376	7743635
O75093	536943	448715	463330	245028	114016	129408	441960	296516	186430
O75113	111185	116535	119890	65514.9	73620.8	64951.4	99705.5	89673.1	114130
O75116	1.47686e+06	1.30225e+06	1304003	927721	953160	948366	1201558	1.12215e+06	1.1839e+06
O75122	273137	301204	315393	296307	256091	257695	398463	445413	396185
O75127	140276	139985	130831	163217	154251	160577	117306	136413	116348
O75128	193867	146572	175637	136479	144225	155082	200352	219891	192352
O75131	3.50359e+06	3.83407e+06	3.44407e+06	3.30697e+06	3076556	3349137	2987499	3.5033e+06	3.50771e+06
O75140	29614.9	20019.8	27031	18992.4	21534.7	19349.5	15980.8	22843.9	14175.7
O75143	111706	109561	115451	128627	145851	119896	133525	144885	158057
O75144	318299	302010	324064	258058	209910	243785	394802	346844	323955
O75146	520142	409717	480071	545779	547775	530810	531700	741465	685926
O75150	932918	932246	993223	1.06737e+06	973548	1.24279e+06	1.33976e+06	1.52486e+06	1.35001e+06
O75151	317959	247633	263219	298213	243136	299713	236190	274376	260209
O75152	2.55847e+06	2442525	2.83258e+06	1.44494e+06	1.47444e+06	1.41664e+06	2134409	2251781	2.00508e+06
O75153	1.82358e+06	1796126	1883786	2.2548e+06	2.18831e+06	2.08844e+06	2.67154e+06	2.62572e+06	2.83391e+06
O75157	83005	108249	84605.8	121598	111326	131329	119629	100289	130150
O75164	80360.1	81083.5	89213.4	64989	61921.2	71482.5	74395.1	101464	70295.8
O75165	165126	151297	158315	130078	116425	128361	141265	178507	152298
O75167	167260	124840	149516	139330	144960	96055.2	239460	252624	231520
O75170	419751	458673	406256	134238	159648	133528	177949	229225	239099
O75175	385758	404148	358817	395947	467929	461789	454156	450777	463071
O75179	370622	385595	383486	285831	337741	362262	390911	416177	439164
O75182	79339.8	76727.2	76295.6	99574	103463	103664	103809	86469.6	109378
O75185	72509	64442.3	55525.1	65758.7	82437.4	80717.3	127454	120292	115313
O75190	582993	580554	540791	480539	535759	548322	633894	764859	641294
O75191	24615.4	38019.7	25374.6	20086.3	24259	34081	47682	40934.7	27896.4
O75208	284092	330235	253862	246522	227129	217894	266818	216779	281159
O75223	1.90117e+06	1.49783e+06	1.82315e+06	1.8463e+06	1.94324e+06	2.02017e+06	2649836	2.50188e+06	2.48722e+06
O75251	1.66814e+06	1.35545e+06	1.57694e+06	1152938	1.06756e+06	1094046	1.03376e+06	961659	902294
O75306	1.47929e+06	1.47374e+06	1.36533e+06	1.11952e+06	1.29219e+06	1.30289e+06	1.86557e+06	1495486	1.83999e+06
O75312	799005	827710	803914	1.09666e+06	1.01295e+06	967790	1.24314e+06	1.07628e+06	1.24334e+06
O75319	81875.6	64972.9	60402.4	97745.4	90244.4	97104.9	48827.2	55852.1	44757
O75323	952925	1.01799e+06	954209	790462	778565	857381	1.0036e+06	1.01194e+06	931274
O75330	384352	376644	354234	458038	439269	443947	615064	602874	597901
O75340	198479	207361	212167	151635	171385	171467	72457.2	50192	71408.9
O75347	6.17804e+06	6.45597e+06	6.04433e+06	6.53576e+06	5942226	5.63035e+06	5894281	5.87508e+06	5.49865e+06
O75348	1.61449e+06	1.57612e+06	1.71099e+06	1.41263e+06	1.69062e+06	1.47456e+06	2.13316e+06	2.04388e+06	2.08492e+06
O75351	868118	845615	836088	893014	879425	892559	836927	830586	882373
O75352	1.63816e+06	1.23027e+06	1.31317e+06	1.53821e+06	1.64886e+06	1.14701e+06	2.00482e+06	1.08852e+06	1.31559e+06
O75354	173728	151759	165570	130925	159815	152456	166094	193253	166483
O75355	49567	51728.4	44422.2	32785.2	37769.5	27660.2	73698.9	55569.3	52317.9
O75362	110630	116846	112735	165444	139180	146582	171330	161856	153835
O75367	18130934	17206136	20457602	17773664	17441336	16393786	15858380	17097280	15267023
O75368	254823	309370	291914	266001	274575	230476	316836	323189	315015
O75369	6.08521e+06	5.80221e+06	5393251	6854500	6572904	6.97665e+06	11741342	12663722	12678729
O75376	140085	131239	133323	143392	146518	142835	176859	171702	174935
O75380	564100	532367	590727	545483	492266	498901	488865	459308	503758
O75381	722589	612406	675005	505732	452805	541201	585417	786387	621766
O75382	96799.9	93844.9	93570.5	93230.1	84002.3	110511	94401	98509.7	92867.2
O75385	Filtered	Filtered	Filtered	670404	705385	601838	744310	1.05852e+06	734175
O75386	31128.8	36087.7	34250.9	59922	63785.2	69823.4	46339.5	35812.1	33074.2
O75387	9040.88	Filtered	8710.61	13484.8	5297.34	12368.2	32181.3	22616.8	18527.6
O75390	11216521	10778283	13034847	12240701	11925009	11051878	15498962	15545594	14280398
O75391	887256	919723	917150	886746	907637	853722	982918	1067187	877050
O75394	425719	511784	427698	425753	441474	484046	554077	555592	602761
O75396	3195263	3.41517e+06	4.1889e+06	2.93313e+06	3.01206e+06	3041502	3.96905e+06	4.51384e+06	4339698
O75400	2.99185e+06	2366739	2.63921e+06	2421274	2520535	2615926	2.07284e+06	2154006	2309142
O75410	1.18251e+06	1.0139e+06	1.17381e+06	944634	1.0395e+06	1.0336e+06	1.0183e+06	1214375	922591
O75419	190906	208999	221982	266475	257975	256633	204489	236405	227551
O75420	56219.1	48128.1	58126.8	68704.7	76699.2	73447.9	65771	92369.7	115836
O75427	347348	324594	373306	322049	215515	273447	519517	565782	499159
O75431	299269	288082	254227	269523	340126	305380	259223	249159	264891
O75436	2.74656e+06	2815216	3.50158e+06	2.52705e+06	2.72502e+06	2.6981e+06	3594038	4.3488e+06	3369997
O75438	1.51179e+06	1.40849e+06	1.45294e+06	1.2469e+06	1.0383e+06	1.24936e+06	1.60653e+06	1.69653e+06	1.82265e+06
O75439	2.05822e+06	2161109	2.17076e+06	2.01747e+06	2.04732e+06	2.03111e+06	2.5666e+06	2.60196e+06	2.82804e+06
O75448	422673	383275	397092	398308	408635	404164	517104	495783	506222
O75449	234496	227205	236560	264569	250418	279291	304616	336415	382795
O75460	85565.9	77385.6	88763.9	58700.7	54502.6	50139.9	39225.9	59215.4	44488.1
O75467	617250	568291	480857	234540	277423	126770	723609	660350	307187
O75475	3.63516e+06	3.53866e+06	3546715	3102824	3.11962e+06	3.03003e+06	3.47153e+06	3.07728e+06	3.43992e+06
O75477	1.02218e+06	1038893	1.01117e+06	975674	956577	954890	1114232	935612	1.20494e+06
O75486	22124.4	22379.8	23237	30459	40265.1	34005.5	31573.9	12584.8	26262.3
O75487	27020.2	28784.6	30911	21039.1	24835.2	26429	19760.6	31183	24887.5
O75489	1.88156e+06	2.00085e+06	1769503	1.81022e+06	1.54288e+06	1.86029e+06	1.77189e+06	2.05301e+06	1.82663e+06
O75494	563614	551140	601367	440818	598578	552105	303025	347956	351522
O75496	170599	172371	165782	168751	79658.5	143171	142042	88803.6	51650.3
O75503	246710	221929	251439	324558	315323	332884	252671	271272	276913
O75506	490257	471164	499486	567908	438950	642940	468744	307978	377884
O75521	235200	251390	214730	117186	110542	140360	154853	160527	186053
O75528	159841	168075	159463	129636	124530	107114	143345	170432	115883
O75529	82829.5	79091	61304.9	87207.9	92738.5	86027.9	94474.1	111292	108312
O75530	649595	551347	629298	698695	652833	749030	573825	726899	699351
O75531	5147628	4.92096e+06	5.78121e+06	5132296	4610602	4.97062e+06	5.1425e+06	4590737	4.60918e+06
O75533	7788659	6.35451e+06	7.15041e+06	6690003	5.96024e+06	6.80133e+06	6.96242e+06	8608383	6985432
O75534	3225193	3.1434e+06	3.07849e+06	3.11076e+06	3.19564e+06	3.39842e+06	2.9851e+06	2.61686e+06	2.55192e+06
O75554	758414	756149	815686	894599	746991	885911	942410	985746	848681
O75569	1.96421e+06	2.04093e+06	2.06553e+06	1.51123e+06	1.6253e+06	1469109	2.2507e+06	1.97704e+06	2.12356e+06
O75575	103232	117403	124129	157689	125483	112677	89267.4	75878.5	78599.1
O75582	138649	171723	132343	177733	185454	179026	257720	273661	194093
O75586	108458	105808	113881	106626	110073	134513	134741	118155	114812
O75592	81661.4	88390.9	123181	95897.5	110176	103674	101321	128242	122927
O75600	159960	176600	176706	103825	135786	125378	74139.3	75933.2	72464.6
O75607	924634	1.02407e+06	973903	913916	942638	903956	650560	672618	639963
O75608	3225410	2.80263e+06	3.2276e+06	2.43986e+06	2.61368e+06	2.35728e+06	2.96674e+06	3.40301e+06	2.76673e+06
O75616	488197	483232	479509	466772	436568	457740	424726	456907	428111
O75643	3805427	4.13774e+06	3.96403e+06	3.42117e+06	3.40016e+06	3247137	5165465	4647548	4536325
O75648	97258.6	95469.4	89487.6	131941	130637	121335	159556	150826	138829
O75663	1.22022e+06	1.28376e+06	1.05938e+06	1.12572e+06	1.12576e+06	1.14005e+06	1478619	1.30818e+06	1.42602e+06
O75665	588106	752612	547482	1.17972e+06	1.30018e+06	1.94417e+06	1762209	1.35873e+06	1.48955e+06
O75674	627594	648913	667245	688680	663474	619276	1.08858e+06	1303820	925732
O75676	319087	344507	340812	286009	307807	313868	297415	324644	317871
O75683	770517	974574	849656	1.06868e+06	1.05806e+06	1.01031e+06	1.19164e+06	1.07033e+06	1.10098e+06
O75688	1.24377e+06	1273353	1.17849e+06	1.48783e+06	1.41573e+06	1.41487e+06	1.86218e+06	1.97477e+06	1.60845e+06
O75691	784235	694505	719666	809009	706457	739203	1.16364e+06	1.17881e+06	1.11174e+06
O75694	2077438	1.99415e+06	2.10103e+06	1.65468e+06	1.83289e+06	1.73981e+06	2.59745e+06	2.41829e+06	2.38169e+06
O75695	418286	417240	387895	415401	394723	417423	515767	453295	450689
O75712	70899.8	70376.4	77592.6	42054.6	83806.9	Filtered	91177.5	78940.4	92007.3
O75717	885003	761984	796415	997284	1.09931e+06	1049576	1.43171e+06	1.5305e+06	1082634
O75718	345027	330671	326142	357567	377320	416005	333485	294468	300662
O75746	2.24354e+06	2265797	2.38921e+06	1.7069e+06	1.95483e+06	2.07857e+06	2.13268e+06	2.03744e+06	2.02187e+06
O75771	52166.9	42043.9	34292.3	54901.8	37581.5	52388.6	58651	64208.1	99907.2
O75787	437341	487495	441897	541494	516692	531907	369749	400504	354402
O75792	1.22666e+06	1.19591e+06	1.10452e+06	939649	1.25147e+06	996517	1.76355e+06	1.53932e+06	528120
O75794	1.00239e+06	952476	913737	1.31668e+06	1.1634e+06	1.17702e+06	1.10601e+06	1.27179e+06	1258073
O75808	22530.6	14394.3	21394.2	14087	8398.61	8465.03	21734	17958.6	21502.2
O75815	75011.6	92295.9	93256.1	41383.4	70739.1	70273.4	78312.2	93512.8	77605.5
O75817	892560	848027	849158	1.7657e+06	886097	1.13051e+06	1.16562e+06	930831	902093
O75818	200407	156030	233556	126060	190687	272858	548857	349542	485124
O75821	6.03686e+06	6.72691e+06	5860332	6.40296e+06	6261602	6.31624e+06	8832840	8946892	8.05159e+06
O75822	6594000	7134088	7626783	7.64262e+06	7971966	8099648	11394975	10465243	10138428
O75828	793565	916616	859736	825051	924733	848558	1.49173e+06	1.62044e+06	1.58323e+06
O75832	314498	285005	300089	273477	275775	266959	274962	271840	277315
O75843	176789	152164	168695	183663	177980	160147	114893	113262	99588.9
O75844	2.28464e+06	2277033	2.40931e+06	2167390	2100632	2.04441e+06	2.33982e+06	2.3562e+06	2.4934e+06
O75845	20873.2	25655.9	13295.2	26671.5	19447	27810.9	12665.4	15000.4	14810.7
O75864	20713.1	14429.8	16859.5	12438.5	18301.1	15970.5	Filtered	12776.3	Filtered
O75865	101555	90894.8	101170	63407.7	69764.9	69271.9	90026.9	110588	83645.8
O75874	10273912	8953397	9112790	9185799	9341999	9155777	12486606	13687198	13560920
O75879	538642	654582	660245	550427	550740	492580	704629	715317	655700
O75880	1118964	1.14014e+06	1.15837e+06	997007	939696	996166	822738	868252	879732
O75882	83489.9	91571.5	68121.1	67482	80886.4	68194.6	93849.1	97929.3	93100.4
O75884	471899	546656	438312	354761	354808	334489	878148	841770	643406
O75886	247062	258399	278854	258957	273920	286830	355804	338858	346799
O75891	85866.3	69055.2	63205.6	Filtered	Filtered	Filtered	Filtered	Filtered	3750.97
O75907	217789	225282	233283	76444.9	130890	83400	38671.5	50789.5	55515
O75909	183197	193634	213986	306507	265379	283506	296701	303169	290812
O75915	1.58727e+06	1.51028e+06	1.62836e+06	1.49005e+06	1.45358e+06	1.57049e+06	1.26864e+06	1.38656e+06	1.65509e+06
O75925	113432	92934.6	109070	76209.4	79726.4	103183	100703	167018	147338
O75928	206501	193003	224469	198800	201838	200527	263947	241458	239029
O75934	724548	679638	684475	637222	636372	751311	630814	647889	660790
O75935	556070	558939	545500	774241	835413	996106	662333	592730	675049
O75937	1.91622e+06	2.05526e+06	2001641	1.81032e+06	1828868	1.64486e+06	2.20003e+06	2.27044e+06	2.18984e+06
O75940	987161	1.03647e+06	998336	1.06594e+06	1.09951e+06	1.05104e+06	1.20857e+06	1.23411e+06	1.24278e+06
O75943	97792.5	50862.5	24104.1	63948	64868.7	64310.4	65120.1	55431.4	61773.4
O75947	4124821	4289906	4218546	3.93273e+06	3.68442e+06	3.88003e+06	4.46637e+06	4.12443e+06	4517125
O75954	12787.6	5114.99	13769.4	7666.92	Filtered	12496	6791.07	8042.04	7239.19
O75955	576978	756695	648746	2070342	1.96823e+06	1.81275e+06	688486	1.04649e+06	1.76498e+06
O75962	107744	104769	102157	100830	100099	100231	109517	104017	104977
O75964	5.43121e+06	4673609	4690769	5.31119e+06	4.81241e+06	5545906	6167094	7314044	7.64148e+06
O75976	208392	214085	162783	251668	239258	248303	293690	280062	262420
O76003	5.87772e+06	5.89976e+06	6035825	5.44708e+06	5850417	5.8698e+06	6.73882e+06	6.9079e+06	6495161
O76013	18132070	15249733	24086274	12828693	16461807	16843982	11635534	7.45952e+06	10746785
O76021	6.77756e+06	6.60273e+06	6.3191e+06	6209264	6.75554e+06	6887438	7.32507e+06	7229568	7.2453e+06
O76024	1.70631e+06	1.64069e+06	1605213	715002	669198	682593	828349	783563	808993
O76027	209787	170897	228376	183420	185959	177650	293976	338090	335214
O76031	1.14486e+06	1137602	1.18601e+06	1.15765e+06	1.15195e+06	1.07421e+06	1.44087e+06	1480979	1.46171e+06
O76041	99385.8	123687	109410	100502	107194	106320	91567.4	76598.3	76597.3
O76062	380179	319732	262652	216355	192998	215027	340765	361481	388607
O76071	1.04542e+06	1.13629e+06	1.10091e+06	1.03327e+06	1.11007e+06	935144	1.20651e+06	1.25391e+06	1.28922e+06
O76075	160244	177992	183957	237258	153135	149336	267373	174478	195982
O76080	203732	213980	205926	243014	248134	268421	183328	200382	201515
O76094	1.63636e+06	1.61435e+06	1.59179e+06	1.61416e+06	1.6327e+06	1.73172e+06	2.30394e+06	2.27543e+06	2.35953e+06
O76095	237466	290036	300128	348648	322823	262135	364453	314716	405325
O76096	1.24921e+06	1.37742e+06	1.68236e+06	517166	502228	567550	843715	836975	977955
O94760	3.34649e+06	3.36417e+06	3.48383e+06	2.99493e+06	3.19507e+06	3.12107e+06	4375994	4.37183e+06	4354608
O94761	49818.7	46667.9	27823	72720	86535.2	78920.5	100622	92663.3	99237.8
O94763	688621	724999	777056	596975	647615	730800	804787	889054	944498
O94766	169130	149368	167181	102623	107337	95314.8	120906	129318	111452
O94768	237677	209287	209764	205484	196866	193192	232976	225195	212084
O94776	2.62507e+06	2.88332e+06	2.57799e+06	2.57425e+06	2.58932e+06	2.38366e+06	2.97886e+06	3.45625e+06	2.60124e+06
O94782	35633	36480.1	32232	65375.6	77988.4	67830.9	27511.2	32233.3	45340.3
O94804	136177	155666	148546	192248	184765	181445	237506	232038	177824
O94806	230767	280454	281314	262795	254042	254825	188492	177672	175545
O94811	91831.6	74704.5	97502.6	16410.7	19505.7	23892.1	63519.4	100213	53289.8
O94817	434525	494972	517002	448405	465067	545480	488846	398710	461089
O94822	614835	538737	571934	554826	544803	579160	582498	587469	741583
O94826	2.05891e+06	1948913	1.97778e+06	1.91514e+06	1.87311e+06	1.7102e+06	2163251	2.17884e+06	2.08578e+06
O94829	374447	349375	317176	318027	296038	303519	381495	395088	362550
O94830	112864	113266	112826	93594.6	93241.9	83689.9	101691	63650.1	99536.3
O94832	1.29601e+06	1.38011e+06	1.35073e+06	1.09321e+06	1.04785e+06	903236	1.76175e+06	1.61188e+06	1.67038e+06
O94842	621480	544420	655337	627330	606302	636436	690670	729899	722257
O94851	276523	255826	237157	234567	227559	263358	415513	381198	405508
O94854	20291.9	23260.5	20461.5	20839.5	28698	25706.8	37280.3	30978.5	28832.8
O94855	1078274	1.07442e+06	1045739	878946	935251	774187	1.26605e+06	1.4243e+06	1.22185e+06
O94864	254014	233049	250888	287107	318278	313472	290101	293617	309634
O94874	2.05934e+06	1.96108e+06	2.28055e+06	1.52463e+06	1.2938e+06	1.48113e+06	1.63217e+06	1.76608e+06	1.60389e+06
O94875	74452.1	65520.2	76392.1	76145	64147.5	69315.4	74964.4	102569	104981
O94880	194588	188887	197653	205939	209939	196887	289409	267640	267718
O94885	17448.3	12561.2	14091.6	64523.4	64366.4	63812.3	80965.5	78313.5	83514.6
O94886	174477	167986	144516	110865	126389	105302	190193	174540	158926
O94887	221066	262558	251010	194489	217243	218424	372511	397511	316185
O94888	421329	425385	404696	428752	404264	423347	441710	430751	409104
O94889	135355	117207	137640	115822	104410	105081	116468	251975	136590
O94901	380718	389655	316540	310424	316384	306494	408712	368875	386485
O94903	1.34712e+06	1.26649e+06	1337680	1600047	1.50614e+06	1.42494e+06	1.77035e+06	1.85691e+06	1826233
O94905	3223772	3.34955e+06	3.28525e+06	3.11784e+06	2.69792e+06	3.18325e+06	3286697	4.06561e+06	3.49869e+06
O94906	1768717	1.78603e+06	1.77132e+06	1.68421e+06	1.58595e+06	1.60316e+06	2.15901e+06	2120084	2265449
O94913	334553	250536	338339	321153	352188	339251	282198	369315	306211
O94915	470700	454838	487073	373455	334239	356716	627083	689395	625356
O94916	214520	209186	219532	95630.9	109000	96783.5	140624	147625	154624
O94919	1.24181e+06	1.32487e+06	1.40787e+06	1361410	1.17586e+06	1.31713e+06	1.72842e+06	1.91973e+06	1.80196e+06
O94925	2.52111e+06	2882656	2.89214e+06	2.19167e+06	2.16663e+06	2.16733e+06	2.75515e+06	3.27539e+06	3.03215e+06
O94927	812138	877721	978553	867158	760091	687601	721460	728632	778623
O94941	81618.4	88800.1	83678.7	87367.1	76952.4	106912	181031	138207	151914
O94952	150624	143180	153462	137128	138320	84342.3	82746.2	121658	111770
O94953	68827	60328.1	60430.7	36525.5	41145	40723.1	33198.7	31799.5	30954.1
O94955	426867	417871	445477	485253	478008	458970	369122	422208	394610
O94966	316551	331420	319822	269281	308792	321368	437589	396262	420664
O94967	49257	43538	46478.4	47278.3	50701.5	56606	69784.2	53831.9	64084.2
O94973	2.80471e+06	2.6049e+06	2.61334e+06	2797376	2937662	2631613	2.94486e+06	2.85381e+06	2.7436e+06
O94992	613609	541209	655775	755604	755830	831065	929321	739595	984791
O95049	350954	358813	323826	298268	307353	297031	542163	483556	497120
O95059	143098	163861	134557	160661	148681	140497	135866	132852	138245
O95067	397355	369247	421468	472273	496126	475676	428610	517196	422683
O95070	1.07637e+06	1.02836e+06	1.04554e+06	997028	1.04862e+06	1008820	1.30249e+06	1.31887e+06	1.42715e+06
O95071	784426	637674	772794	642480	637983	549026	937514	819240	818653
O95081	21178.6	22048	24946.4	11435.2	24144.3	22983.1	48441.3	46470.5	29499.3
O95084	422162	492768	482666	604557	609277	556634	535218	570577	516495
O95104	153669	160946	154359	216587	204315	197624	182082	204729	173152
O95139	166806	179732	199434	96917.4	156333	156404	108270	95569.9	112045
O95140	619106	570996	565063	473535	449067	485545	523721	558002	505931
O95149	53879.2	74613.4	49427.5	79230.4	85523.4	69660.3	75945.6	76321.4	51424.9
O95150	21732.9	11820.8	13068.7	18201.6	34214.7	19190.8	17956.2	14987.6	35422.2
O95155	561690	501021	538914	555466	545815	509261	574583	541238	554243
O95159	434036	911248	866108	631234	1.02898e+06	937574	1775256	1.71498e+06	1.64413e+06
O95163	774124	635285	698748	828484	727371	780094	983469	976710	908591
O95167	737474	796407	704038	564569	619175	596529	526033	476123	520022
O95168	1.14633e+06	745962	1.05838e+06	845041	843720	994291	1.0421e+06	1179668	939216
O95169	1.00886e+06	1.14718e+06	1.21572e+06	1.1195e+06	1.16379e+06	1.11903e+06	1.04664e+06	1.1821e+06	997012
O95171	43970.6	196619	211370	196072	184706	171458	216514	232733	237170
O95178	2.3566e+06	2124928	1.88827e+06	1.73969e+06	1.64003e+06	1.40321e+06	1.77743e+06	1.81844e+06	1.68307e+06
O95182	469730	552874	370749	493245	350866	353269	643735	669656	376675
O95197	244390	233935	267101	487039	248071	482880	165512	313690	154625
O95202	3.71456e+06	3010656	3.32988e+06	2.88329e+06	2.9373e+06	3179980	4522285	5235657	4462204
O95208	539649	558676	567737	323097	297595	313817	336863	349243	304754
O95210	349328	431041	364864	429892	458100	425784	567708	582302	506152
O95214	138951	150056	210082	223543	170318	186025	113704	86839.1	138431
O95218	995641	1.00003e+06	953610	906024	939685	909429	1.08497e+06	1.13708e+06	1.14272e+06
O95219	304527	359969	341553	330017	327811	273090	451572	448700	456841
O95229	188841	183186	162079	261968	289617	269604	256318	277656	245544
O95232	1.5556e+06	1.79717e+06	1.94688e+06	752538	1.58655e+06	1.73094e+06	1.6759e+06	1.38188e+06	1.50044e+06
O95235	251269	288502	266055	387239	364831	368566	331030	355287	380382
O95239	227980	236023	243784	396064	330299	345680	390066	411783	387577
O95248	343944	328950	300995	316358	314378	326979	398741	407309	425873
O95249	233837	209941	232440	175702	183895	180722	146727	170177	164445
O95251	342721	339448	312551	397652	369227	361501	455094	390914	398559
O95258	80226.7	99353.1	50073.3	74794.5	104079	100053	157825	141760	124814
O95260	228474	196819	216371	202788	201493	193232	251378	234209	233524
O95273	89289.8	100202	105168	151444	149248	136371	117107	90841.5	113711
O95292	1.11245e+06	952526	1.18174e+06	999288	1.27174e+06	1.305e+06	988435	1191269	1.2119e+06
O95295	872862	968094	826469	916204	873771	941180	1.06128e+06	1.23016e+06	1.16921e+06
O95297	173230	176813	174544	199233	226123	190069	217513	226340	235782
O95298	983756	1.13604e+06	1.04161e+06	1.10396e+06	1049437	991874	1.03217e+06	1.03063e+06	1.05053e+06
O95299	1.16491e+06	1.28996e+06	1.18817e+06	1.03724e+06	1.09213e+06	986890	1.06469e+06	1042805	1.22572e+06
O95302	1098700	1.07946e+06	1.16086e+06	1.02875e+06	1.06927e+06	1.01968e+06	1.02598e+06	1082611	1.15366e+06
O95319	91871.3	20705.6	10882.6	99013.3	89213.8	95893.9	Filtered	62434.8	27877.8
O95336	2.39528e+06	2.25206e+06	2.39308e+06	2726664	2.92134e+06	2.68342e+06	3.88432e+06	3836917	3992721
O95340	3.71024e+06	3.75227e+06	3.49282e+06	3.36185e+06	3.85668e+06	3.48519e+06	3.80012e+06	3957260	3.91069e+06
O95342	471032	439547	462009	330642	701580	316978	393269	365730	302679
O95347	2658393	2567097	2.50731e+06	2794274	2616487	2.76197e+06	3.07678e+06	3.11544e+06	2781643
O95352	497799	497072	530288	632054	565550	572739	657010	657138	652856
O95359	421445	488492	413261	441064	522119	509413	525144	530340	510806
O95361	929778	871582	802812	1.19405e+06	1.12091e+06	1.02306e+06	1.44851e+06	1.31653e+06	1.56041e+06
O95363	62037.7	70186.7	93887.9	52905.2	46141.3	58205.1	78488.4	74637.4	71878.6
O95365	55001.3	55800	47694	130965	79647.1	72850.7	75730.8	65311.5	72104
O95372	1.02346e+06	1.10762e+06	1.00516e+06	1.05708e+06	1.12129e+06	1.02641e+06	1.20645e+06	1.2287e+06	1.17276e+06
O95373	14085274	11384460	13851241	11628582	10403570	10555506	12517650	12740832	12458554
O95376	319974	321546	404327	332863	335066	347082	452276	380986	374550
O95379	89464.4	86854.1	84685.9	66190.4	73666.8	72656.8	102346	124021	119943
O95382	79371.7	78877.7	85757.2	87941.7	94833.6	108066	93771.6	121483	106077
O95391	189508	227350	220064	276846	287998	288143	397952	357427	317562
O95394	1.29723e+06	1.3113e+06	1.17252e+06	965200	977945	1.09355e+06	1.52601e+06	1.74334e+06	1.66392e+06
O95396	247082	308783	284862	164117	145741	146001	202166	201253	197913
O95400	1.61297e+06	1.89795e+06	1.47691e+06	2467286	1.74437e+06	1.82584e+06	2.23302e+06	1.9624e+06	2.0541e+06
O95402	37391.5	27720.1	24007.6	17492.3	26543.6	20802.8	27016.6	1	16791.4
O95409	75511	49969.1	28816.3	179021	140907	151689	60229.8	129852	130754
O95415	271406	202717	307524	186974	207323	199191	176789	225273	182024
O95425	843860	911030	819962	950978	867274	926340	1.095e+06	1.13733e+06	1.00107e+06
O95429	125247	117012	117985	175002	118269	134116	144997	161613	149356
O95433	10180100	9311807	8509867	11524054	10605046	10253541	10575964	10662641	11373110
O95445	283746	304947	378435	877314	849519	935631	360666	360525	391653
O95453	671530	639260	625296	823002	849795	801121	763832	719764	742907
O95456	859825	889810	782221	859716	996305	993247	840664	925570	1.00019e+06
O95470	2.02564e+06	2.34843e+06	2091223	1.27126e+06	1.46283e+06	1.47063e+06	2.22069e+06	2.05219e+06	2.19738e+06
O95471	355688	610956	236127	598118	262927	328041	185098	216137	330031
O95476	180885	166518	161977	186545	184679	170102	200272	209441	179358
O95478	2.01341e+06	1.63749e+06	2.16903e+06	2.67761e+06	2.61661e+06	2.51724e+06	2.12978e+06	2.12928e+06	2.07482e+06
O95479	77740.7	81993.9	89643.2	31604	33848.3	35542.7	97312.8	75110.7	83008.1
O95486	1.03477e+06	1114694	996514	1.0863e+06	1.18904e+06	1.05707e+06	1.68173e+06	1.69068e+06	1558281
O95487	1.02682e+06	1.01267e+06	917235	893989	863839	868576	1.26142e+06	1186471	1.2044e+06
O95503	150336	146033	189404	190364	231179	185999	198959	242455	221526
O95544	52680.9	9025.27	77316.4	67429	77535.5	72242.9	92994.7	92755.1	89855.3
O95551	938162	868546	834761	821674	757005	790764	1.12686e+06	1.18237e+06	1.12256e+06
O95562	365502	436905	495013	311353	134394	390534	330735	329417	352652
O95563	200730	207030	196526	153955	146935	153535	62754.7	85969.2	67939
O95567	11693116	10449628	12181359	58098.2	188416	22778.8	250650	157202	5.65934e+06
O95568	123071	133138	122854	136152	149759	156309	209297	224021	191113
O95571	2954740	2888432	2.82613e+06	2.59318e+06	2.28178e+06	2.37258e+06	3.73639e+06	4.07338e+06	3.39752e+06
O95573	2.84321e+06	2.48707e+06	2.83788e+06	2.51282e+06	2.89621e+06	2733838	4.15393e+06	3.62288e+06	3.72919e+06
O95602	960642	983665	1.00149e+06	1.18948e+06	1.15364e+06	1.19177e+06	1.15706e+06	1180992	1.09718e+06
O95613	59139.2	63945	78847.6	103794	98406.7	102979	88356.6	96907.9	87161.6
O95619	151272	131480	203268	129640	149562	134804	133183	135038	150101
O95625	194453	186980	214500	206035	237770	205542	223517	253631	231317
O95626	8.1181e+06	7807818	8.31037e+06	7027892	7.75812e+06	7242050	7586507	7220694	7.61993e+06
O95628	196472	134453	108635	106717	112110	123019	171340	133291	122865
O95630	474661	398550	485545	505759	491016	544864	351718	405111	436382
O95639	305834	320323	337235	357871	355378	370950	311529	313366	324103
O95671	677896	674642	697024	600106	638004	631004	853129	731122	826375
O95674	147925	137710	135720	122736	128558	136528	147233	303089	312168
O95684	525675	505497	542929	413445	439751	449586	549453	546599	507249
O95685	170204	172688	163588	172852	160093	155588	278570	261614	235328
O95696	153735	155101	153854	181418	191513	186865	191455	169804	174941
O95707	65344.5	66941.2	71889.5	73338.1	49172.3	85018.1	95659	74899.7	62926.4
O95714	200073	198669	169493	157394	186741	195692	243527	243235	238519
O95721	1.04882e+06	1.00788e+06	924060	1083470	1051238	980588	1.34996e+06	1.27593e+06	1.35981e+06
O95747	1.28786e+06	1536069	1.34213e+06	1053544	1.14449e+06	1.06368e+06	992698	970264	965338
O95749	624831	551262	623113	460860	508954	450806	463101	556872	522836
O95757	3.64578e+06	3.30796e+06	3381483	2.67656e+06	2925873	3.10357e+06	3081241	3105831	3.18425e+06
O95758	2.15237e+06	1984379	2.34751e+06	2.61647e+06	2643046	2684962	2.13518e+06	2.11287e+06	2.3938e+06
O95760	155565	134778	141190	282785	309606	298972	406953	442760	393550
O95772	186388	183728	151580	220978	223925	220571	123160	108774	140506
O95777	1.12111e+06	1.2265e+06	1232036	967825	1125923	1.05646e+06	1.38325e+06	1.49524e+06	1416618
O95782	3.26709e+06	3.14217e+06	3016268	2.8714e+06	2.85279e+06	2933373	3.79463e+06	3.65737e+06	3.51202e+06
O95785	296236	277963	279238	244748	243805	248976	271495	253314	252699
O95786	484207	490420	505600	747704	631036	590853	813805	994449	773407
O95789	48431.1	35452.4	42450.3	37447.9	43679.2	48708.4	41497.5	52084.1	65983.1
O95793	3827646	3.25749e+06	3.62242e+06	3728801	3.5568e+06	3.69536e+06	4602755	4230396	4230891
O95801	545311	536439	525953	425331	498154	442019	663186	636323	622974
O95807	297440	318170	327133	284758	303184	299386	352317	337581	280024
O95816	1.37848e+06	1.49353e+06	1.47063e+06	1.41067e+06	1.25181e+06	1.40036e+06	1.3017e+06	1.15541e+06	1.40125e+06
O95817	1.40959e+06	1290556	1253906	1.32329e+06	1.36082e+06	1.43265e+06	1.46746e+06	1.50894e+06	1.48252e+06
O95819	353174	358057	1.14223e+06	1.27347e+06	1250506	1.23517e+06	544282	1.4452e+06	1.43719e+06
O95822	940587	1771096	1.96342e+06	926338	1.51009e+06	137120	786245	184131	168470
O95825	374346	355407	337281	307853	337008	289296	364178	360302	351468
O95831	2.64003e+06	2.43613e+06	2.96075e+06	2.60862e+06	2633929	2559535	3049165	3.2479e+06	3.11487e+06
O95834	457137	361749	397858	291132	324461	215667	549304	531468	561976
O95835	164638	159586	168018	161874	170994	157116	125346	170549	146294
O95857	822490	844611	831177	789034	778583	830363	563745	529645	565949
O95858	282422	242005	268094	224593	225311	219964	176740	249431	191338
O95861	1.86132e+06	1.85433e+06	1.70633e+06	2.09583e+06	1.98584e+06	1.83161e+06	2.25308e+06	2585314	2.33611e+06
O95865	499096	542056	486729	400873	417948	425150	665184	713991	640087
O95870	538821	544374	513400	391577	359877	294254	555862	558634	483384
O95873	103123	131527	108149	70166.5	55853.7	49100	67202.6	98368.9	82018.8
O95876	48396.1	12007.3	17616.3	122619	120520	123630	122763	111679	134175
O95881	672948	725248	702132	659878	630628	614339	538469	552195	534521
O95905	423829	465797	388219	683753	700979	674064	544291	564444	531916
O95926	181749	182152	189143	197112	210582	194995	151741	160013	142002
O95983	203214	212117	213829	187037	202728	195461	164033	217622	187417
O95985	171661	141175	160456	113923	129970	117897	288860	188884	188951
O95989	317619	386572	336940	366244	378528	329578	414208	436340	419585
O95994	15837224	14343645	14361983	14839614	16243439	14711208	16829292	14180134	16301570
O95997	105428	151045	152350	284439	274560	276920	236289	185320	214576
O95999	796493	781344	765086	667160	776961	634700	745735	703203	810831
O96000	1.56825e+06	1.35888e+06	1.48326e+06	1.1773e+06	1.3748e+06	1.34171e+06	1.45888e+06	1.37277e+06	1488887
O96005	1659426	1.54489e+06	1.61515e+06	1.41277e+06	1.45405e+06	1.40386e+06	1.54733e+06	1.40002e+06	1441878
O96006	138440	98452.9	135820	119893	160719	136138	223364	237548	190028
O96007	61318.2	67757.3	53276.5	77364.4	88311.8	88400.1	61108.2	49225.8	66498.3
O96008	6.04634e+06	6298703	5.64802e+06	6.59123e+06	6.71195e+06	6.76208e+06	5.37075e+06	5.56334e+06	5871281
O96011	279518	268940	280315	283600	277079	253046	409704	464132	449060
O96013	215917	265268	259424	322329	171017	232846	270341	422005	352172
O96018	70793.9	83874.7	76963	87433.8	98683.3	97437.3	121151	142977	140630
O96019	3.64157e+06	3.29422e+06	3.83526e+06	2770223	2.77279e+06	2.76379e+06	3.74097e+06	3.16401e+06	3.51384e+06
O96028	208577	176631	188237	179282	194126	176975	210429	195552	190591
O96033	607746	628975	640588	614055	761954	599534	671671	768334	825320
P00167	513309	472354	496612	430123	408678	405259	513271	494181	521991
P00338	74712720	73771680	78054712	44805884	45262804	44040592	59665572	54515376	59761636
P00367	5954409	6.05375e+06	5.83785e+06	5.1492e+06	5.22971e+06	4594232	7.42705e+06	8458743	6.85569e+06
P00374	2417291	2.20368e+06	2.0712e+06	2862894	2.26437e+06	2783970	2.86314e+06	3118702	2957178
P00387	3.13231e+06	3.17302e+06	3.5071e+06	3.25399e+06	3.31243e+06	2.95309e+06	3.72088e+06	3.3143e+06	3642082
P00390	8.10448e+06	8416211	7728210	6.09732e+06	6.63495e+06	6592448	8402347	9682530	9118405
P00403	6599347	7.22465e+06	7.04381e+06	6532050	5.39054e+06	6.75514e+06	7.37504e+06	7.39908e+06	7025357
P00441	22480210	20419030	23939068	18816728	17836254	18220948	20213088	27282910	21803022
P00488	557077	484215	554200	453513	384993	439441	578258	478004	546851
P00491	7.10022e+06	7298133	7.16083e+06	7.1853e+06	7839831	7268414	8698743	8601998	8.05544e+06
P00492	4062618	4306236	4.34126e+06	3.81122e+06	4.0326e+06	3.59132e+06	4.52238e+06	5.51767e+06	4443801
P00505	11220523	12873587	11497678	12428737	12124219	11792696	15252047	15004895	14909259
P00519	66688.1	67674.2	66619	77633.5	72769.3	83075.2	94446.9	113600	107394
P00533	655761	675233	725427	537180	534134	505555	701155	818665	757014
P00558	32162702	32341540	31634142	20019960	21246354	19700628	28272358	25326484	27295068
P00568	1137827	1.18929e+06	1.2666e+06	1179485	1.23944e+06	1148081	1.19774e+06	1.36867e+06	1.20995e+06
P00734	528128	549510	572701	715998	756053	722031	419206	701851	462457
P00742	112403	85296.9	117018	273793	246296	262895	251505	322495	277327
P00747	776011	795717	747345	860042	933146	878587	2.05852e+06	1.65485e+06	1995836
P00846	226043	249751	236421	249645	193788	203704	81809.1	108245	105742
P00918	1.66923e+06	1.59112e+06	1643944	2.22951e+06	2.07164e+06	1.89236e+06	2315865	2.19013e+06	2.42778e+06
P00966	4232022	4490239	4334765	4455387	3.9865e+06	4265157	6057907	5231476	5.6665e+06
P00973	371685	413788	428905	454090	453269	425860	694568	581441	646530
P01008	2.50102e+06	3.03355e+06	2369762	2.2344e+06	3.05464e+06	2.99567e+06	2.56096e+06	2.2918e+06	2552638
P01009	322734	356060	422317	441228	128527	288549	190818	Filtered	201167
P01023	1149548	1136529	1188795	3.24252e+06	3087847	2949528	2998791	2.80221e+06	2.82069e+06
P01024	1.95103e+06	1.87842e+06	1.9682e+06	1.88454e+06	1.68955e+06	1633004	941693	1.06113e+06	901901
P01031	436565	479220	470412	340859	302633	339683	251568	276454	235655
P01033	235178	231660	232879	336746	380308	342353	442577	429465	168747
P01034	251113	261565	259557	379486	373741	349573	209133	216710	193769
P01106	1.40735e+06	1.62204e+06	1.69799e+06	1.32032e+06	1.45342e+06	1.55758e+06	1.7935e+06	287531	361213
P01111	2.28884e+06	2.15513e+06	1.79686e+06	2.49801e+06	1.94674e+06	2636686	2432573	2.77562e+06	2.67927e+06
P01112	585380	564256	627315	657209	706888	661891	768936	876753	790535
P01116	461654	382051	405979	298239	338198	334940	403676	388306	388851
P01130	485893	445210	515701	586142	578310	596761	892601	959331	921941
P01135	89516.9	72252.5	91806.2	84112	86464.5	60866	56520.7	83447.3	96194
P01137	185527	187068	212592	184154	187591	195137	205826	185114	170180
P01344	239501	211731	209922	277746	273604	245838	175593	235669	214917
P01833	288499	56721.4	69186.5	1697.27	Filtered	3385	Filtered	Filtered	Filtered
P01834	663521	105482	Filtered	21336.1	Filtered	Filtered	Filtered	112585	Filtered
P01876	146802	69630.4	53558.5	Filtered	Filtered	10445.2	25869	24007.8	17345.2
P02042;P68871	2.95909e+06	2.73068e+06	3.18355e+06	2.34817e+06	2.31177e+06	2.39932e+06	349694	361865	411291
P02144	160938	189470	187936	134990	124716	120509	145666	130715	114151
P02452	83846.9	83099.5	88636.5	130718	153186	126588	80985.8	85323.5	122062
P02461	24319.2	17738.4	19363	21721	13702.7	18044.9	27163.1	31621.6	29343.4
P02489	3.96288e+06	4426692	4.14961e+06	7.09965e+06	6.74963e+06	6254881	4409648	5.05316e+06	4.06343e+06
P02533	4423.58	2576.78	2567.3	5202.73	Filtered	Filtered	4607.3	10446.4	11100.9
P02545	24405032	23512672	25097412	18794566	21086596	20005870	28477884	26419430	28504536
P02647	471226	863789	486811	715102	698852	753382	149648	146609	144487
P02649	1.4871e+06	794106	813658	989928	1.14009e+06	1.07109e+06	744250	673234	827199
P02655	8865.14	5777.67	6923.77	50008.9	Filtered	53736.7	2478.48	51626.9	33343.7
P02679	6259	22115.8	Filtered	25352.2	34535.2	17642.1	50680.5	51426.2	71514
P02686	149178	134600	141327	144565	114173	109116	110453	119666	92580.1
P02748	3.07716e+06	2.61526e+06	1.82095e+06	1.58925e+06	1.84029e+06	1.7505e+06	1.1951e+06	1.20209e+06	1.05378e+06
P02750	58399.5	80195.6	55318.4	124906	120483	100584	103444	91668.2	93911.4
P02751	173894	186015	195899	405279	354605	325641	425369	435556	438981
P02765	16433798	17038398	15361007	15920677	16009940	18970884	17915650	18259212	21287064
P02768	42046380	45812140	43726776	61352724	70680312	66470552	45942092	42228136	45777920
P02771	19750902	19128142	19730394	36119480	40604444	37227776	13042864	10015276	11801209
P02774	320344	297353	240439	440978	460499	410625	410425	388778	367432
P02786	10558658	9379356	10408099	7.31195e+06	7.17131e+06	9374849	9432890	9589469	9768640
P02787	1.52562e+06	1.64516e+06	1.56329e+06	2.32296e+06	2.54139e+06	2485179	1.79891e+06	1.60907e+06	1.83803e+06
P02788	6895653	7800589	6.46015e+06	9672443	10705725	11358295	11892481	10233866	10399572
P02792	220946	265080	199067	270530	124425	269106	101773	80701.1	79475.9
P02794	2298630	2.1275e+06	2.22491e+06	1.49774e+06	1.57868e+06	1.53993e+06	1.12009e+06	1.22369e+06	1.04903e+06
P02795	2.41878e+06	3378716	2502795	806641	1.64351e+06	1.83903e+06	2.28487e+06	1565420	1.59678e+06
P03897	1.01361e+06	992298	904366	680337	767111	771585	532138	532419	539108
P03905	441376	452663	269306	519758	547160	521268	310376	336595	392943
P03915	259744	291283	240550	154881	201321	171121	120657	127124	115935
P03923	760755	587878	683098	386228	480132	412510	248753	193175	196041
P03928	2.14441e+06	2.34086e+06	2.0322e+06	1.85935e+06	1912021	1.76371e+06	2390241	2.32612e+06	2.40245e+06
P04003	206915	208765	199386	361383	369677	322730	507897	516960	451245
P04004	841006	858954	998566	902986	677733	952508	477210	371381	507489
P04035	119816	151479	157723	147920	160817	146617	127645	105641	116500
P04040	1.76126e+06	1607289	1683265	1.56507e+06	1.44704e+06	1.57138e+06	1.67018e+06	1.4192e+06	1746887
P04049	379807	300437	342516	326726	346062	361827	315258	388637	405151
P04062	1.37493e+06	1.33188e+06	1.4776e+06	1.29888e+06	1.15765e+06	1.32749e+06	1.5555e+06	1.81707e+06	1.70022e+06
P04066	1.64975e+06	1.72589e+06	1.85352e+06	844867	864041	896286	823748	814741	803885
P04075	74820088	80262912	71190528	60189368	62917220	63350196	81032424	77388496	81065136
P04080	7.10591e+06	7229595	7191949	6.31649e+06	5897324	5.38727e+06	14045948	15159475	12921406
P04083	12413206	12464877	12479335	12704565	12843044	13430979	18142972	16082707	17706416
P04114	1.99098e+06	1.63478e+06	1.84537e+06	1.69904e+06	1.56931e+06	1.87587e+06	1.48098e+06	1.78758e+06	1.72464e+06
P04156	396454	489811	414991	453475	476350	426961	357347	360308	384963
P04179	613852	726679	686247	699954	611961	627978	638988	571405	558788
P04181	7365240	7078520	6.9426e+06	5625807	5.40738e+06	5.71864e+06	6.24035e+06	5.94666e+06	6.1414e+06
P04183	2551658	2.17413e+06	2322718	3311314	2713897	3046866	3.76666e+06	3650842	3.48147e+06
P04264	272897	336182	296987	228631	191916	235791	15777.1	47158	19259.6
P04406	161347344	150035344	180186688	251359728	255574912	138185296	362156416	212587904	200683728
P04424	1.00745e+06	887568	1.06496e+06	907606	950063	801894	1.01957e+06	1.07103e+06	1037834
P04439	1.16987e+06	1.02139e+06	1.15972e+06	1.07397e+06	1.13076e+06	1.14456e+06	1270193	1.54073e+06	1291731
P04626	350256	332833	315094	324365	285219	253741	322023	330695	336726
P04632	8.22163e+06	8.22043e+06	8.24509e+06	8553763	8496167	8149626	8.3374e+06	7.51697e+06	8096010
P04637	278963	311995	242707	443781	259169	338982	314011	188998	278162
P04732	478879	438834	426498	440073	397953	335351	309270	321930	322447
P04792	28251760	27782602	23360528	29211244	27979760	26872930	33570376	36905056	32943644
P04818	1585984	1.55837e+06	1.4672e+06	2.32323e+06	2.17906e+06	2.58561e+06	1.80589e+06	1.79637e+06	1.91189e+06
P04843	11174178	11947443	11114185	10391046	10666436	9857455	11239514	10906796	11344873
P04844	7006056	8.38032e+06	7.22241e+06	7868174	7954244	7.13373e+06	9645502	9967548	10048719
P04899	3.76712e+06	3.35683e+06	3.47607e+06	3.42476e+06	3.52766e+06	3.14996e+06	3.71208e+06	3.66976e+06	3.9022e+06
P04908;Q7L7L0	234137104	229144032	258076592	273595776	244466832	240601008	250710480	279391712	234914272
P04920	116370	134868	120707	204272	223463	189578	250985	251258	250819
P05023	13549184	12991800	14472974	10000671	9664594	9212761	11693306	14294134	11198518
P05026	7701074	6319618	6973057	4590846	4406327	5.31933e+06	7393105	7226181	7.55163e+06
P05067	327563	360534	380914	350831	316419	359002	455241	366667	454477
P05089	101770	82222.3	94377.6	111535	115193	148501	93226.1	79785.9	77294
P05091	1.88468e+06	1.77463e+06	1.81029e+06	1.47493e+06	1.4207e+06	1280248	2.00513e+06	1.88124e+06	1978073
P05114	1384028	1.03551e+06	1.10418e+06	1.03202e+06	1.18263e+06	1.16455e+06	1.09527e+06	1.03017e+06	1.27611e+06
P05141	24121854	23720428	25510384	22022748	21872184	22643302	23790258	25062320	22857890
P05156	98025.3	113773	113930	221768	212375	169449	172327	174911	227102
P05161	2508012	2.43441e+06	2.2145e+06	3.65127e+06	3.78023e+06	3.74727e+06	4.52084e+06	4775666	4.75431e+06
P05165	486864	473738	511032	324243	359636	346875	400073	417047	410626
P05166	987657	1.00846e+06	1.09036e+06	470988	475696	509798	1.05374e+06	1.03994e+06	1.04436e+06
P05187	131745	210429	112039	427162	417714	381927	229374	281760	260992
P05198	12884238	13079232	13136151	12891742	13688110	13321371	16739811	15569016	14854394
P05204	2.59733e+06	1.96702e+06	2497743	1.86833e+06	2642402	2.37235e+06	1.25494e+06	1.39992e+06	1397434
P05362	2.07725e+06	2.10478e+06	1.88244e+06	1.91662e+06	1.74115e+06	1.84828e+06	3.80687e+06	3.70985e+06	3767351
P05387	20796732	23325508	21381282	23872268	24461146	25401426	29516368	27533220	25046388
P05388	30916530	29847754	32304542	28300410	32549946	31756564	32674448	37251748	36146108
P05412	70334.7	89529.7	69092.5	211829	213755	160336	161151	154802	222879
P05423	251437	266758	259511	241021	221262	239174	267172	293468	252856
P05452	148467	177305	147466	237812	257975	242790	244962	242235	258051
P05455	5.9788e+06	5.20996e+06	5.44314e+06	5.79327e+06	5727182	5.12026e+06	6493658	5.6436e+06	6.27785e+06
P05496;P48201;Q06055	1.83611e+06	1.67693e+06	1.72226e+06	2.09257e+06	2.8285e+06	2.30729e+06	1.39688e+06	1.24288e+06	1.26876e+06
P05546	372416	470803	266033	436282	424084	429695	205190	227586	221930
P05556	1.78429e+06	1.87188e+06	1.88404e+06	1.68454e+06	1.57013e+06	1.5435e+06	1.585e+06	1.60496e+06	1.41636e+06
P05783	164756768	164903888	160641296	157376384	162578320	152453008	199128560	155956592	187907936
P05787	329585696	297417024	323588032	248945904	264571776	251622000	349218592	339738400	309448832
P06132	1.63114e+06	1.84385e+06	1657038	1.22822e+06	1.63329e+06	1.63757e+06	1.89039e+06	2.25937e+06	2011322
P06280	453319	440189	487552	366766	400302	342519	435661	446036	400903
P06396	3838228	3.61974e+06	3.86395e+06	2459879	2.35046e+06	2.4495e+06	4.86352e+06	4907667	4.2229e+06
P06400	923453	772495	931385	673227	679981	653779	721870	727734	673592
P06454	10537118	11469584	9480240	10732460	12364729	11014410	8218512	9362596	8402936
P06493	5.12429e+06	5035411	4407767	6015622	6.1256e+06	5.85511e+06	7404721	7.48905e+06	6.70929e+06
P06576	24904612	24460764	25562146	21741392	24111302	24752144	24331278	26937308	25612410
P06703	40273676	41681572	43806340	33365954	32176876	29387760	39337136	34965004	34857520
P06730	2.60037e+06	2051719	2.60318e+06	1.94146e+06	1.94364e+06	1823264	2.49981e+06	2.38845e+06	2.3711e+06
P06733	134229376	132565592	122561120	122911976	113326696	116549152	144751024	154074272	144209968
P06737	409940	343754	445126	250227	253285	248494	241860	268227	271342
P06744	13912754	13086299	14061775	11019320	11615328	11287011	11562298	10802755	11741257
P06746	521054	528072	487466	489254	471423	435596	538002	465503	368388
P06748	32740560	40062412	36816828	30729730	34921144	32347732	30794378	28326042	32047326
P06753	4742862	4.97625e+06	4.5065e+06	4.75424e+06	5915966	5218451	5016785	5919036	6872129
P06756	1.31519e+06	1.31352e+06	1.4002e+06	945902	967198	979824	1.20109e+06	1.43576e+06	1.08857e+06
P06865	1165476	1.26196e+06	1.40885e+06	1.01715e+06	1.06125e+06	1.07957e+06	1.28206e+06	1.62708e+06	1.33966e+06
P07093	137942	133249	130144	101780	98058.9	95247.7	104389	112904	101191
P07099	4929621	4958207	4.64641e+06	2.47344e+06	2.2092e+06	2.26474e+06	2.90249e+06	3.21028e+06	2982354
P07108	951769	820746	899020	630481	659582	629789	513983	475324	472984
P07195	69313840	68943984	66880556	66646716	61548188	63202836	80387016	86855704	79852112
P07199	265019	274695	222972	299363	355322	337505	405941	455637	465261
P07203	1.43453e+06	1.17185e+06	1.5695e+06	785276	756259	756359	896584	1.03062e+06	992571
P07205	80156.2	65336.8	57576.5	54870	47449.6	44004.4	40226	39310.3	50492.9
P07225	29256.1	133822	Filtered	376452	437006	400468	513816	463636	574703
P07237	18018930	18203958	18294032	15759627	15846975	14648079	21872610	20420648	19937164
P07305	1.57977e+06	1.65497e+06	1519256	941638	1.10281e+06	1.00527e+06	2.73292e+06	2.33148e+06	2.58246e+06
P07311	946740	1.0018e+06	968605	882433	957679	1.01764e+06	670916	858970	971011
P07332;P16591	60596.6	56297.2	78103.8	24358	19724.6	11254.4	48927.4	60563.2	40288.6
P07339	17036846	15698100	16829630	11225653	10486580	10987470	16799568	18975912	17683522
P07355	45353492	42832804	48684608	52480900	59504612	55363920	77685888	84075880	77637056
P07358	188567	200465	181845	124345	130509	140141	123445	115078	125842
P07384	8062661	7.84367e+06	7534506	8931253	8834395	7705214	9874409	10405380	10359199
P07437	120153952	107261688	118326192	98187760	97748696	100014552	146711952	143185072	127350112
P07478	55520.7	61636.8	62367.8	112105	108472	109877	32438.5	69982.7	42584.5
P07602	3.35875e+06	3.22922e+06	3.34202e+06	2361743	2.15429e+06	2.30396e+06	3.38212e+06	3.96058e+06	3092680
P07686	2.12585e+06	2052822	2022824	1.52293e+06	1.68636e+06	1.57178e+06	2.20351e+06	1.93281e+06	1.90659e+06
P07711	639791	597348	624923	557631	611500	664210	608222	616130	676656
P07737	115766080	113899112	124877472	96490576	98403584	99825112	141036736	169456080	150175376
P07738	210459	204064	241480	213352	212237	191911	284879	249649	495381
P07741	11330165	9769622	11455836	9026518	8.15538e+06	8344172	9090202	11983906	9090867
P07814	7.37407e+06	6654856	7.65285e+06	6.41929e+06	6.4956e+06	6.44873e+06	8619541	9040689	8.05701e+06
P07858	6.25579e+06	6.78405e+06	6523843	3.59654e+06	3423802	3.00147e+06	6524398	6.42109e+06	5.76368e+06
P07900	85181256	90803336	91333472	76288272	72714432	64641464	97604720	101388600	88052624
P07902	220610	202793	220582	139083	118802	119669	266493	198318	138017
P07910	34621700	32994848	33281102	33452916	35763544	33605148	35451496	35207296	37935376
P07919	663393	574509	466472	494228	320402	344422	615842	462557	662550
P07942	594935	548088	619533	964352	925806	1.08608e+06	999621	1.02491e+06	963045
P07947	1.74584e+06	1.40954e+06	1.57815e+06	1.40964e+06	1.65614e+06	1.69086e+06	1.41953e+06	1.83619e+06	1.3616e+06
P07948	435893	442096	364900	541949	483861	514987	597930	558006	574304
P07954	11337492	11128265	11232091	10694684	9573807	9976797	10788168	10842233	9979789
P07992	142012	172497	157577	98665.2	143589	125858	171769	181200	152131
P07996	591833	526510	675161	732916	738676	771407	606722	684802	623537
P08047	359451	363448	360476	327630	340904	359999	382854	359289	312784
P08048;P17010	101972	88615.8	115574	75322.1	86372.1	82757.3	62623.2	76038.2	61225.1
P08069	5581.27	16924.5	11301.6	16002.1	15986	19184.8	Filtered	20526.8	43633.4
P08133	3.11368e+06	2.97268e+06	3.12358e+06	2325031	2.01541e+06	2.36925e+06	2.39411e+06	2.72409e+06	2.37459e+06
P08134	7802918	8.17547e+06	8231157	8832173	9186428	9487616	7593186	7.58343e+06	7705206
P08174	676614	879077	871461	1.45115e+06	1286845	1.38106e+06	1.68205e+06	1.54376e+06	890135
P08183	935177	916921	825336	1.20561e+06	1.24755e+06	1.19916e+06	1.55617e+06	1500356	1415324
P08195	7785616	6628309	7.30323e+06	7.70439e+06	6752210	7164806	6.93427e+06	7889812	6.27032e+06
P08236	369479	406854	370273	514747	360342	365972	557921	525355	755271
P08237	3.34466e+06	3.29224e+06	3.16257e+06	2.22118e+06	2117910	2.2231e+06	2.23179e+06	2123947	1.97042e+06
P08238	205360528	197826320	210900832	199394544	183747840	189276752	202454256	234187392	187902784
P08240	1828241	1.88968e+06	1.70328e+06	1.63912e+06	1.69021e+06	1.47171e+06	1818734	2040030	1.7995e+06
P08243	4318937	4.1432e+06	4.46469e+06	4246870	4.36498e+06	4550299	6.26021e+06	5.88385e+06	6114510
P08397	1.40876e+06	1.40657e+06	1234401	1.38957e+06	1.43937e+06	1.22847e+06	1.97811e+06	2.0097e+06	1.97577e+06
P08559	4216453	3.72785e+06	4.24597e+06	3.31737e+06	3.23837e+06	3487508	4.3911e+06	4352817	4.16143e+06
P08574	1.78593e+06	1.50574e+06	1434598	1.90548e+06	1.9132e+06	1.88006e+06	2.59455e+06	1.5466e+06	1.79388e+06
P08579	1.15446e+06	1.24481e+06	1.06285e+06	1.12134e+06	920183	945556	969739	809588	890553
P08581	327816	341271	295018	299482	336173	664292	341672	710926	421065
P08621	4.82118e+06	4.86576e+06	5000906	4.58624e+06	4.4279e+06	4.30743e+06	3.47151e+06	3.31679e+06	3.09881e+06
P08648	363821	296515	360888	180419	250437	237082	218390	226130	268621
P08670	105104	137573	125160	208983	193976	210013	242436	232345	181620
P08697	1212713	1.24468e+06	1.26787e+06	2.08542e+06	2.15055e+06	1.90352e+06	1.74723e+06	1565975	2.95813e+06
P08708	7.05201e+06	7699005	7.50189e+06	5.02261e+06	7965605	6885671	5.73525e+06	7.06018e+06	7360237
P08727	215045840	190936096	200871664	168321632	173377984	170571984	194789184	173822416	195362592
P08754	3.46611e+06	3.35037e+06	3188301	4015891	3985800	3.99009e+06	3969054	3.62856e+06	3.43784e+06
P08758	16313799	18330774	18572552	14026028	15175502	14896747	19635308	18293306	19814472
P08865	45541008	47336464	44454796	48577008	51071396	48326208	60088752	61306968	58657532
P08962	639934	664265	551205	435888	444717	440355	297167	411699	275474
P09001	197777	167124	171128	212110	201799	203769	210058	185254	209462
P09012	2.12003e+06	2079473	1.97774e+06	2.15188e+06	1.9571e+06	2.17589e+06	2418761	2.08998e+06	1985016
P09104	657101	750650	671214	329320	326120	305305	531264	619865	497001
P09110	1.775e+06	1.81356e+06	1740296	1.84635e+06	1.88037e+06	1.80584e+06	2.25048e+06	2.29414e+06	2.43709e+06
P09132	829084	881529	808796	829649	684210	898592	825546	893960	979938
P09211	33395538	37898224	34403072	23753524	37341280	38504440	30347908	36224356	38937268
P09234	2.69315e+06	2275859	2721196	2.45967e+06	2.39036e+06	2.32437e+06	1.28506e+06	1.54286e+06	1.46929e+06
P09327	217486	228998	220733	228467	226488	212694	655471	720782	645158
P09382	3112791	2.93913e+06	2.55986e+06	2039979	1.89319e+06	1.89329e+06	2685409	3.04921e+06	3.03096e+06
P09417	2432304	2.01549e+06	2158665	1.89269e+06	1.70498e+06	1.71934e+06	2.46428e+06	2.74395e+06	2.39874e+06
P09429	8604273	9976101	8487678	9725338	9772141	11522940	8.05605e+06	7.1417e+06	7.39846e+06
P09467	165500	164696	89116.5	135970	132707	89536.6	148581	163363	125487
P09493	333922	320582	399342	2.21795e+06	2.32945e+06	1974333	1811811	1.94797e+06	1.95275e+06
P09496	3.99139e+06	4289892	3.92256e+06	4231143	3.62781e+06	3.6866e+06	4757368	4745623	5117479
P09497	1.78329e+06	1637877	1480231	2.04614e+06	1.93657e+06	1.91763e+06	2.39398e+06	2164470	2.28342e+06
P09525	6120870	6400130	6075588	5.49493e+06	5654340	5.44329e+06	6.27787e+06	5818581	5540929
P09543	859868	1.01653e+06	975238	1.02029e+06	894641	1.01119e+06	1.10242e+06	1.14051e+06	1.24219e+06
P09601	318992	300788	362072	411589	363199	387393	325630	358785	344456
P09603	24283.6	19581.4	17346.5	34707	41239.9	36824.3	Filtered	12702.2	16218.1
P09622	2.01539e+06	1.92916e+06	1.90908e+06	1.59038e+06	1.61767e+06	1.53395e+06	2.3066e+06	2.20158e+06	2.43852e+06
P09651	20965984	26510860	22303444	32035494	29704556	31464486	26003640	23997542	28220344
P09661	3.93491e+06	4.22418e+06	3995107	3.80894e+06	4069549	3833844	3984649	3.71736e+06	3.94016e+06
P09668	257416	251113	273919	212999	211761	205387	245078	285262	296408
P09669	1.63666e+06	1.8021e+06	1.71325e+06	1.55724e+06	1640639	1.43636e+06	1.22691e+06	1.25618e+06	1.28716e+06
P09758	1.6244e+06	1.46818e+06	1.44881e+06	1.89514e+06	2147624	1.87646e+06	2.4132e+06	2145651	2.09585e+06
P09874	7.96227e+06	7.66687e+06	7482307	8101822	8252459	7.81518e+06	9554790	10129397	10294827
P09884	10734393	9186104	11363975	12261675	11795103	12020751	12639853	13005109	11761562
P09913	181011	215866	162904	361796	399944	379390	965089	987372	852541
P09914	230412	256326	241560	277885	305213	276898	641390	694626	703540
P09958	75168.9	87021.3	73642.5	88436.9	102094	89866.4	98228.1	92943.4	112644
P09960	2.94936e+06	3337898	3217285	2853966	3.0633e+06	2.91441e+06	3.93718e+06	3.82238e+06	3910714
P09972	3.72009e+06	3254817	3.51532e+06	1.79775e+06	4.21181e+06	4251621	5259390	6.13304e+06	2.77486e+06
P0C0L4;P0C0L5	330291	312494	276872	364985	317327	354266	213315	204262	221727
P0C0S5;Q71UI9	20579416	19119430	21924852	15821809	16652170	15427746	18195420	19455638	17857810
P0C0S8;Q16777;Q6FI13;Q96KK5;Q99878;Q9BTM1	5.30652e+06	2638710	2.64704e+06	483580	3.60944e+06	4858772	4388816	3318263	5.76237e+06
P0C1Z6	70705.5	85193	98107.5	92351.8	116111	97884.9	97544.8	117532	129995
P0C2W1	230717	170741	234304	197766	192357	171050	253559	234779	215037
P0C5J1;Q8N7N1;Q96G04	145467	123652	133814	182396	140224	220634	172545	218631	193924
P0C7P0	347626	390650	372543	396037	372185	419728	467789	349453	438303
P0CAP2	313995	91343	310411	313420	381745	323036	325062	310405	299080
P0CG12	640181	693636	738795	694604	737119	681799	943273	1.04928e+06	1.1234e+06
P0CG13	49032.9	57573.2	29801.7	53889	59454	54288.6	50560.9	60148.5	43189.6
P0CG29;P0CG30	265861	249670	264812	257663	273499	304153	334432	337398	278984
P0CG38	2.16559e+06	2.07412e+06	2.11124e+06	1.8144e+06	1.07356e+06	1.71012e+06	1.33878e+06	1.49161e+06	1.55673e+06
P0DMM9;P0DMN0	563608	590926	573693	370535	412819	374922	575206	521722	615820
P0DMV8;P0DMV9	20811544	19965608	19700112	21856768	24244980	22969198	26824552	25770460	25528492
P0DP23;P0DP24;P0DP25	26197980	25349784	25248480	25788344	25986636	24985958	27288288	25472056	25672964
P0DP91;Q03468	58482.2	67499.8	59704.7	210002	138888	141883	390031	432640	460948
P0DPB5	306704	256021	311455	372529	323371	343537	222771	234408	223025
P0DPB6	1904991	1.65955e+06	2.01943e+06	2.07166e+06	1.97668e+06	1.93414e+06	2.62348e+06	2.8573e+06	2.61516e+06
P0DTE7;P0DTE8;P0DUB6	12567.4	7276.2	5017.02	Filtered	369.412	1	3565.54	1293.52	1
P10109	348149	420569	392450	347157	379282	377428	542059	589567	596875
P10114	600862	836154	596628	470565	447756	483684	771180	731724	506094
P10155	1.73903e+06	1.84229e+06	1.90455e+06	1.47051e+06	1.50987e+06	1.55911e+06	1.47449e+06	1706458	1.63521e+06
P10176	739469	753957	1.05362e+06	364004	647925	350612	431019	577739	394145
P10253	692441	742625	661978	391868	420856	444870	895504	809110	858641
P10301	450496	540811	492167	578348	459323	537276	691510	661960	692226
P10321	295870	338833	312818	386006	379488	351178	445397	495555	440234
P10398	481221	513813	463908	548754	561624	520575	932057	1.096e+06	912637
P10412	147803904	141946336	145427072	117558576	130172856	111905592	165656144	152262752	147366464
P10515	3.63921e+06	3.42973e+06	3.50576e+06	3780349	3628708	3952926	4672646	4.64409e+06	4790506
P10523	57853.1	90835.6	44728.4	152955	144790	126351	172338	168578	135329
P10586	277478	303478	311102	359129	368891	341835	429827	410681	450333
P10588	154123	205863	171981	190324	213820	187921	256438	152944	160677
P10599	40605584	38950504	38809964	35093720	33529068	35427640	41818912	37345408	45520956
P10606	2.7112e+06	2.92023e+06	2.89039e+06	2606710	2.38661e+06	2.47581e+06	3.17259e+06	3095864	3.12649e+06
P10619	1346873	1078508	1.25912e+06	860375	946457	921348	979834	881418	929494
P10620	2.00403e+06	1.96681e+06	2.21823e+06	886566	942624	951860	917883	1.25932e+06	990480
P10643	285062	284477	274116	289593	264985	260975	176510	173767	137036
P10644	1121489	1.16697e+06	1.13249e+06	1.31871e+06	1.32573e+06	1.26477e+06	1.06902e+06	971186	998106
P10721	105245	155287	112296	101267	139731	127458	142712	138935	125998
P10768	2.50375e+06	2.34769e+06	2.7152e+06	2.42713e+06	2564886	2.19748e+06	1.14493e+06	1.21589e+06	1.335e+06
P10809	55026480	60184268	57551728	49846716	52785380	48745160	66566468	64798264	63974972
P10909	745459	703124	784470	702438	779393	743322	892039	794874	713895
P11021	59934396	53997564	62624796	44180024	42566496	40417948	68444880	68754856	66873348
P11047	18894996	17538018	22622178	2.16983e+06	21161404	9427335	26965664	33112916	24921766
P11117	136037	149180	131921	154077	157542	148006	144767	132472	124440
P11137	234034	232154	224549	80698.9	78197.6	92630.5	228928	224553	189445
P11142	102906568	107847944	101085776	79089648	105254208	107061280	113483120	127872888	129286416
P11166	12411252	11061312	12268073	4.72661e+06	5066545	5101975	5776976	6692040	6173804
P11169	263935	341418	329339	98047.2	125465	44113.7	116360	94911.1	108683
P11171	254162	229541	242687	204150	218475	213560	251381	273918	251943
P11172	933652	980481	926706	975482	1.07432e+06	931788	709165	718555	757712
P11177	3.35464e+06	3.64163e+06	3398972	3197721	3.3933e+06	3.38483e+06	4676244	4333559	4277850
P11182	328132	305000	267760	273531	253476	222553	437358	416112	341347
P11216	1.38973e+06	1255099	1.33594e+06	1.13896e+06	1.22949e+06	1.16179e+06	1703573	2.01712e+06	1.72584e+06
P11233	1.01629e+06	1.15886e+06	1.02439e+06	1.10387e+06	1.04859e+06	1.03664e+06	1.00018e+06	1.14329e+06	1040107
P11234	1.94137e+06	1.79621e+06	1.9054e+06	1873468	1.88396e+06	1.87591e+06	1.59474e+06	1.58836e+06	1810163
P11274	164024	171319	154379	212252	237334	176006	212853	275912	399798
P11279	2.88416e+06	2.86814e+06	2.75167e+06	2.52889e+06	2797072	2.42143e+06	3.80729e+06	3.69959e+06	3550464
P11310	1.79934e+06	1.74785e+06	1.80725e+06	1.46916e+06	1.5971e+06	1.35897e+06	2.17025e+06	2333988	2.10786e+06
P11387	6738177	6.11873e+06	6963252	6.95281e+06	6682318	6.31318e+06	7.52166e+06	8181667	7038966
P11388	4681983	4288955	4524412	5.36608e+06	5587661	5.26477e+06	6.2353e+06	6.30705e+06	6.29199e+06
P11413	9244347	9466900	8712603	8555501	9253339	9610039	14045497	12812837	12184389
P11441	1.08722e+06	1.03075e+06	1.05094e+06	1.15249e+06	1.16604e+06	1.10633e+06	1.20731e+06	1.16044e+06	1.27264e+06
P11474	69004.4	54163.1	62527.4	60379	61211.4	66439.9	127121	99492.6	93961.3
P11498	273101	278728	301693	230790	255881	246721	279978	330048	315289
P11532	114337	100816	124536	121361	119220	117093	140911	140816	142921
P11586	12192340	11368712	12351032	11371832	12110319	10934002	14293654	14316862	14864630
P11717	1.25237e+06	1.46306e+06	1.33951e+06	1.09439e+06	1.15397e+06	1.11294e+06	1.89479e+06	1.82226e+06	1.69897e+06
P11766	4.85403e+06	4190718	4594556	3.96938e+06	3.72669e+06	4283798	5.60329e+06	4940038	5006520
P11802	587028	537741	501640	611573	580695	572166	490753	414905	457321
P11908	1.58769e+06	1735871	1.80594e+06	1.96975e+06	2.04922e+06	2.0588e+06	1.75057e+06	1.57406e+06	2.00791e+06
P11940	9697151	9725253	10503023	11536917	12658550	10974721	8763156	9623076	9529202
P12004	14215357	14563750	15203891	14594616	16113340	15270359	18755512	16939378	16873562
P12081	3827373	3.94172e+06	3810644	3717939	4.1891e+06	3.88994e+06	4.5726e+06	5111618	4682317
P12235	210121	181455	223742	110057	147120	172631	101681	132277	104256
P12236	27181450	26781168	26778424	26904212	26439244	24841586	25638248	30981156	30476178
P12259	992838	1.05177e+06	1094195	1.70005e+06	1.80665e+06	1.89209e+06	1.81819e+06	1.7756e+06	1.82748e+06
P12268	10065126	11783670	11429560	9544002	9617848	8926084	8550533	8879725	9528284
P12270	1.36594e+06	1.37803e+06	1.42172e+06	1.35889e+06	1.39809e+06	1.27974e+06	1.98664e+06	2.07933e+06	1813986
P12429	11851797	12406705	12305704	14029067	14332740	14381326	18199228	16876872	16680367
P12532	328955	219212	282133	32425.5	19585.5	31103.2	111306	184710	157695
P12644	163509	181864	163025	123148	136072	119139	116002	113778	97123.8
P12694	545491	475242	459591	356117	348272	328150	530310	557107	536679
P12755	73194.1	65476.3	68429.6	70931.2	81976.6	84775	120931	139945	120177
P12814	16072279	16243186	15490349	15971472	17302762	15904454	22815664	24768958	23405192
P12830	5610452	4.83371e+06	5.57738e+06	4659932	4.34854e+06	4833467	6.52732e+06	8390611	6289292
P12931	835535	921753	810280	859297	877592	883914	1.01653e+06	1.02496e+06	1.00166e+06
P12955	1.60867e+06	1.67395e+06	1.77714e+06	1.51658e+06	1.60494e+06	1.51093e+06	1.68875e+06	1.57917e+06	1.54019e+06
P12956	17601370	14806553	17617308	13134321	13501060	14621162	14327809	14208909	15453689
P13010	13741792	15018126	12897755	13747796	14129678	13377742	17006438	17037404	15095218
P13056	85557.4	60554.9	61948.9	34142.5	41710.1	45437.1	37074.7	34187.9	55697.6
P13073	6.97841e+06	6730609	7.11694e+06	5.61145e+06	5.59854e+06	4.74143e+06	6025359	5856257	6028818
P13196	236884	247166	225076	327418	304676	319667	286227	282665	274396
P13284	105933	113456	80268.8	105877	204669	113835	43286.4	44029.5	78008.3
P13473	1.48886e+06	1.52193e+06	1.45531e+06	1.38472e+06	1.26371e+06	1.43857e+06	840947	748673	785106
P13489	13682040	11660618	13658700	11127701	11441853	12468092	16413780	16136348	14790843
P13497;Q9Y6L7	372301	141316	182601	193756	229561	206842	188632	194019	267923
P13498	95918.4	86336.1	85137.6	189429	189358	161714	143434	133783	157207
P13535	254833	264935	213975	196242	207152	223659	159968	165057	203744
P13598	55761.5	20602.7	69186.1	4265.09	9745.32	13551.4	20641.9	6713.45	5005.98
P13639	47681068	45109104	47394688	61027716	60963248	57387140	62635992	58664228	64171836
P13645	179211	166596	184694	160814	161191	172069	38704.1	50554.2	36936.3
P13646	4954962	4.94749e+06	5.65247e+06	4426166	5.85402e+06	5420462	3.39988e+06	2801945	3.1255e+06
P13667	9786258	9476917	8837898	7058838	6709951	6.53644e+06	9770397	9252376	9745025
P13671	30396.2	25800	36739.7	54578.6	46191	35788.9	25996.2	14496.8	37700.8
P13674	2923139	3.07731e+06	3.03841e+06	1.36065e+06	1.38564e+06	1.4514e+06	2.11299e+06	2.14992e+06	1970788
P13693	1.60877e+06	1.98374e+06	1.58579e+06	1.85334e+06	1.66288e+06	1.81326e+06	1.78011e+06	1.50302e+06	1.67609e+06
P13716	216935	192011	225081	177265	243096	185409	107228	137532	140818
P13726	118272	128162	136583	148648	132816	128511	145523	129991	132348
P13747	8363.24	8668.48	4622.96	13055	11867.6	9125.74	3683.25	6008.54	3841.78
P13797	5831422	6.48845e+06	5480068	6195248	6.55167e+06	6366358	7.79575e+06	8277218	7074009
P13798	3.92812e+06	4074330	3.73771e+06	3.85632e+06	3.85542e+06	3.74216e+06	5878085	5849789	5102627
P13804	6222209	6248211	6.44767e+06	5646884	5671832	5.29735e+06	7.81362e+06	8662089	8.03876e+06
P13807	924370	914793	881364	775277	715042	745488	769570	826192	864413
P13861	2.78709e+06	2.70268e+06	2.75387e+06	2432324	2.64137e+06	2566045	2.92062e+06	3367993	3.03306e+06
P13984	617896	650604	574893	533326	601961	508784	573834	579712	578102
P13987	1.10709e+06	1.27008e+06	1019650	1.42246e+06	1.33965e+06	1.45009e+06	1.12683e+06	1.09783e+06	1270020
P13994	82953.7	149811	91909	108522	97970.4	90004.8	113043	227900	146350
P13995	2657920	2.28464e+06	3249359	2178540	2.51298e+06	2.30976e+06	2.1155e+06	1906139	2.04597e+06
P14174	4096976	2.81812e+06	4371017	2.65413e+06	2828748	3.51761e+06	961481	1.08001e+06	1.59413e+06
P14209	790721	913481	799597	801428	779096	805923	696515	629886	690106
P14210	220104	158371	214279	175112	249434	224333	293644	326925	362170
P14314	9194357	8838813	9166844	7.7178e+06	7649943	7.44508e+06	10997307	11150868	10098254
P14324	3.56033e+06	3.47677e+06	3.13513e+06	4051205	3871289	3.81762e+06	4986078	5.28926e+06	4956601
P14373	224091	199545	193899	249259	266341	275670	209859	229971	243400
P14406	2916116	2862017	2551482	1.8124e+06	2.01627e+06	2.00409e+06	1.59915e+06	1.3437e+06	1.30162e+06
P14550	3.86758e+06	3.76074e+06	4.02701e+06	3.02193e+06	3038820	2924361	4.7107e+06	4669644	4.11977e+06
P14618	158509744	151732944	168143184	126451744	123934904	118571256	168209008	192935424	163902720
P14621	544662	542389	574632	393318	427506	392951	373340	339896	388239
P14625	38710312	34834456	37324768	35081276	33795712	34627228	44239776	47330448	43645016
P14635	672624	643371	709119	885596	921795	918642	982186	789617	954749
P14649	9754149	9394205	8437901	8810677	9025662	8888866	13127224	13601091	12345054
P14678	3.54477e+06	4.11297e+06	3.74298e+06	3411311	3341126	3252485	3.27863e+06	3.42106e+06	2.95226e+06
P14735	2257887	2.58755e+06	2494332	2.76834e+06	2.66257e+06	2.68191e+06	3.33463e+06	3123026	3.04808e+06
P14854	1.55163e+06	1.62397e+06	1.64543e+06	1.88151e+06	1.19724e+06	1574332	1.58713e+06	1.56109e+06	1.69184e+06
P14859	519365	528608	532848	409355	408404	403209	451567	524388	433411
P14866	9220430	9489367	9231025	8505954	8956135	7973032	8207365	9228775	9621044
P14868	8728616	9036505	8584360	8504683	9552304	8495016	9966798	8736966	10399873
P14923	3.66457e+06	3.55932e+06	3566026	3.66593e+06	3.89506e+06	3.72354e+06	3690224	4.34473e+06	4376952
P14927	1.08315e+06	1.07825e+06	1.10075e+06	1.00358e+06	938425	940596	1106509	1.07593e+06	1.1765e+06
P15056	425366	433475	403208	469052	494110	421291	435269	583050	421105
P15104	81952.5	98472.9	58298.1	160795	140864	189403	190759	151508	183264
P15151	656971	732107	686152	923061	887306	877289	948862	1.04671e+06	1.03075e+06
P15153	1.15737e+06	1.25371e+06	1.1422e+06	1.06914e+06	938152	895809	1.37795e+06	1.30221e+06	1.17445e+06
P15170	4273189	4320478	4416698	4204568	4.191e+06	3.95513e+06	3866026	4.06602e+06	3894752
P15260	413300	433426	446822	460188	462414	439927	502140	407310	484264
P15289	59667.9	45676.1	55483.5	60301.7	52286.7	47271.9	69309.5	93162.2	78059
P15291	368537	362594	421191	309756	358673	329848	246934	279572	252175
P15311	17251150	14939159	16640989	17928440	16631586	18732100	18550364	23247636	18926310
P15336	76971.3	77201.6	63679.3	79379.1	60125.9	53851.2	65937.8	64739.7	83471.6
P15374	3.60101e+06	4.03779e+06	3597019	3.97918e+06	4.17958e+06	4036626	4389951	4413053	4280392
P15407	485762	485478	506231	563380	597209	533113	960074	844090	975844
P15408	228270	275196	232954	177302	156049	167737	318716	259236	288772
P15428	179002	177536	167088	224556	224701	239552	247575	234366	220224
P15514	203858	223559	232224	219356	288161	248562	161247	179393	199101
P15529	936848	981476	925114	969096	1073483	1.07231e+06	952981	934738	979437
P15531	4664144	5438345	4997256	3.85391e+06	3915068	3.61236e+06	2.5613e+06	3085508	2.76811e+06
P15559	13431409	13457989	13736851	7128070	7105581	6726601	14112029	12756195	12988354
P15586	2.00465e+06	2125762	1.93728e+06	1.7009e+06	1.95306e+06	1.65829e+06	2.13581e+06	2.52007e+06	2.40559e+06
P15848	131293	135404	114572	147520	147656	139732	124511	154647	132154
P15880	20695874	20826938	19556996	21126420	22090432	18666638	27351164	25391642	25278898
P15882	194028	191945	163068	200067	240636	202574	248336	224187	200473
P15924	4370612	3.78382e+06	4453560	2.24914e+06	2.09996e+06	2.19195e+06	4.08443e+06	3.88268e+06	2977572
P15927	2534094	3069140	2.72163e+06	2.72217e+06	2872157	2823380	2799333	2.78305e+06	2.92954e+06
P15954	433128	380582	457357	337660	386356	300222	389286	502718	427385
P16035	34957.8	45394	41787.3	57348.3	48890.8	52285.2	53386.9	70666.6	60147.8
P16070	754487	808232	771365	540654	619070	594843	810405	822778	865100
P16083	566543	547901	481161	380826	526594	518342	639143	596201	653369
P16104	1457544	1.53566e+06	1.29349e+06	1.34173e+06	1.63174e+06	1.39862e+06	1.09324e+06	1.10835e+06	1113861
P16118;Q16877	151574	124280	127456	88875.2	51627.2	35756.8	149676	114996	195422
P16144	2.86711e+06	2.79939e+06	3.15216e+06	2.40804e+06	2.4772e+06	2448292	3725910	3.89283e+06	4.09257e+06
P16152	2.9195e+06	2.33774e+06	2.56748e+06	2.62386e+06	2.43064e+06	3.05672e+06	3050331	3343714	3.08388e+06
P16157	72482.9	76424.2	68934.8	57987.8	81648.5	73139	48021.2	56604.5	50508.2
P16219	355588	347955	372810	271959	252435	250027	354841	435597	362349
P16220	729492	704753	823289	724147	772490	720989	913188	1.07878e+06	1.02077e+06
P16260	92157.4	104117	86655.8	105283	90228.4	111570	90311.7	84761.1	77164.7
P16278	1.94571e+06	1.94377e+06	1.86059e+06	1.80696e+06	1.4662e+06	1.54905e+06	1.89437e+06	1.87645e+06	2.01041e+06
P16298	1.08011e+06	1.07517e+06	1.02152e+06	1.02769e+06	1.09403e+06	1.02522e+06	1417678	1359747	1.35068e+06
P16333	681286	674132	693770	583592	569288	532056	768928	783604	779511
P16383	135433	127209	136023	121786	122636	109569	179530	216828	174668
P16401	46899836	45523484	51053336	38536680	38966524	38252208	54663588	66617928	53795012
P16402	399936	451660	489757	524502	546659	381532	478587	444652	336080
P16403	5.75353e+06	3.82235e+06	4.82876e+06	5409166	5742379	3927400	5.81357e+06	4.45507e+06	5427750
P16422	11718415	12959024	11897137	11864347	12541171	13863818	15559945	14346392	15214924
P16435	3.77522e+06	3.5587e+06	4.20242e+06	2.69811e+06	2771503	2.4109e+06	3.47927e+06	3.47922e+06	3.5708e+06
P16455	376044	382623	325813	316043	339159	312230	387910	344010	325056
P16615	6.66588e+06	6026870	6.8362e+06	5748143	5353100	5.7701e+06	7.98071e+06	10595307	7657580
P16885	431885	427492	176363	355558	407932	271906	464267	249792	381764
P16930	755860	700576	664143	404970	415685	410190	735481	684241	683481
P16949	13066311	13128467	12930084	11095927	11091024	10620932	13079551	15413935	14268468
P16989	2165353	2.09521e+06	2096290	3.14823e+06	3.37466e+06	3.65376e+06	3.476e+06	2941242	3751334
P17028	139374	134838	151614	111696	182644	171788	210026	203106	149814
P17029	123844	98604.1	106484	88561.8	86232.1	84779.4	124332	129978	140218
P17050	1.00209e+06	974330	971073	1.03538e+06	1.05466e+06	1.00171e+06	1.5498e+06	1.34766e+06	1.40157e+06
P17096	13964716	16549185	15655254	12990613	13120162	12046516	11780664	11757232	12143673
P17098	45826.2	39118	42243	32449.7	33881.8	40259.1	46235	45447.3	40893.9
P17152	150657	183766	196952	152465	174402	164331	110862	126561	131504
P17174	4.72292e+06	4720952	4651462	4.49218e+06	4783003	4736046	5248884	5354374	5631320
P17252	103362	100511	78002	38742.5	31320.5	29254	68124.9	38717.4	74135.5
P17275	243876	226480	237731	282701	282687	245110	479436	383322	401675
P17301	1.38922e+06	1.40766e+06	1.32532e+06	1.39461e+06	1340210	1.39469e+06	2.03924e+06	2.1644e+06	2.01265e+06
P17405	129326	131727	141602	128685	136397	123238	85966	118441	86993.1
P17480	1.1639e+06	1.24752e+06	1.20654e+06	1.19714e+06	1.3586e+06	1.26786e+06	1.36652e+06	1.42599e+06	1.51289e+06
P17482	87683.9	101220	99422	173582	140795	155421	171946	177248	138198
P17509	136915	146704	129536	153133	132913	135882	181741	252684	170967
P17535	255518	250872	280176	372805	282478	320832	495668	445107	474533
P17544	145502	139243	104982	70504.7	80325.9	117434	102734	104744	110868
P17568	747281	739988	722526	740860	742754	701104	670862	746692	773719
P17612	1.30104e+06	1.09371e+06	1.02538e+06	1.20541e+06	1085133	1.10807e+06	1199996	975175	1.10602e+06
P17655	3.4837e+06	3.41956e+06	3.4235e+06	2.8346e+06	3063950	2.78196e+06	2.90093e+06	2.9044e+06	2764097
P17676	435143	403767	409998	353241	349030	331873	649122	653146	640067
P17706	683569	676529	692593	708405	699806	584299	490781	567838	547678
P17707	85241.3	78267.3	78943.5	159784	153423	161078	83113.9	99330.8	87172.3
P17812	3.12445e+06	3361444	3377332	3.72223e+06	3.53504e+06	3.65056e+06	3.54578e+06	3.74463e+06	3924949
P17844	16294850	14737114	17656716	16992140	16368888	16710999	14509010	14757906	13763214
P17858	2330599	2397774	2488618	1.58507e+06	1.51188e+06	1.47345e+06	1.55051e+06	1.85244e+06	1.8596e+06
P17900	545109	501314	535466	289921	306112	260879	426081	329322	318781
P17931	8143049	8984904	8655244	11244756	7.72927e+06	8605722	7133535	7.68441e+06	6510994
P17980	5.17509e+06	5186853	5449667	4.61572e+06	4.81741e+06	4.62145e+06	5.10077e+06	5.16377e+06	5.23816e+06
P17987	10078432	9950507	10066852	10366560	9891926	9457334	13251206	15894523	12399624
P18031	2.10732e+06	2.09074e+06	2.17571e+06	1.84847e+06	1.90809e+06	1.77128e+06	2.0858e+06	2.43762e+06	1967249
P18065	284273	264702	282099	235476	263551	236322	244784	206077	204469
P18074	453355	402204	392077	430399	420940	436412	566229	560976	601326
P18077	13957609	14663227	15165293	15587797	14959411	14890986	15898399	15269717	15163216
P18084	845991	815060	873670	622464	627227	615850	587824	603837	568878
P18085	9064862	7.80421e+06	8829987	7.35332e+06	8.30711e+06	8.05373e+06	8359077	7891472	7114469
P18124	16306138	17225620	14593722	17162082	16883806	17963696	20690270	20429576	20895542
P18146	24332.3	35044.4	32858.7	45213.2	48019.8	41234.7	59786	60824.8	47684.4
P18206	6.55241e+06	6818836	7522917	7842733	8353351	7451621	10235874	10050065	9949050
P18433	107370	143751	130635	136721	167863	160768	245536	298467	294896
P18440	90007.9	123333	130040	145769	139872	142608	142550	179835	131014
P18510	45256.8	40847.1	38641.9	135290	110774	134913	138838	183222	209567
P18564	111648	97620.5	117750	81304.1	50214.6	77981.6	106122	131663	105028
P18583	4.0994e+06	3425807	4.13019e+06	3.6632e+06	3.18453e+06	3.0316e+06	3572420	3.64125e+06	3.82189e+06
P18615	905246	784155	987193	1.07325e+06	1.04907e+06	1.02851e+06	1.21636e+06	1.17817e+06	896685
P18621	13886950	13659780	13780901	15341807	15770880	14485743	18887088	17984790	18717304
P18669	17239916	15248870	17484360	13666247	13638698	13363216	13617353	15200688	12002350
P18754	6783466	6409686	6358867	6439618	6634868	6541914	8.20854e+06	8263194	7.06565e+06
P18827	1.43835e+06	1.62208e+06	1.49505e+06	1621631	1.49179e+06	1.40784e+06	1.79196e+06	1.96448e+06	1.99841e+06
P18846	40879.5	38673.2	64614.9	110011	186640	117818	74383.9	117615	123010
P18850	97566.9	74825.8	78269.2	105485	120524	111961	64672.3	77552.5	75672.8
P18858	1542897	1.5866e+06	1.53302e+06	1.66199e+06	1.75498e+06	1.62027e+06	1.37145e+06	1.43485e+06	1.46208e+06
P18859	2.22981e+06	2.35112e+06	2.26418e+06	2.27483e+06	2.3402e+06	2323199	2.16893e+06	1.87907e+06	2.1255e+06
P18887	756724	812578	739030	835158	758265	807935	761963	885639	774850
P19075	1.65426e+06	1414852	1247756	1.68887e+06	1.63812e+06	1.62272e+06	1.92047e+06	2.08616e+06	2.02148e+06
P19174	326944	484312	390276	457322	301939	314641	325812	495348	584012
P19224	42876	39730.6	58258.6	132488	119559	118241	111997	97107.6	80151.6
P19256	498770	489367	462418	454553	459136	420199	409252	413121	479409
P19338	46445644	47628948	49775936	50831992	47239444	50141920	57796284	55125236	57016048
P19367	3651101	3567410	3.62202e+06	3513137	3.7481e+06	3.62648e+06	3661298	3.632e+06	3.16809e+06
P19387	882249	885690	815082	811065	807851	814333	958237	814332	815025
P19388	2.14198e+06	2.40614e+06	2.46519e+06	2.72771e+06	2.32531e+06	2.2804e+06	2.71091e+06	3.07267e+06	2.60074e+06
P19404	2.61728e+06	2212703	2.49256e+06	1.91035e+06	2.17744e+06	1.95869e+06	2272488	2226630	2.47791e+06
P19440	921643	803704	946883	1.00033e+06	948811	1.01447e+06	923682	1.01773e+06	1049231
P19447	398158	382241	371499	355274	357468	385840	399033	404155	444766
P19474	716250	747234	730681	884317	827592	770628	1.11259e+06	870907	1.06999e+06
P19525	2.43342e+06	2388133	2.34044e+06	1.97924e+06	2.13736e+06	2.08759e+06	1.94445e+06	2.18828e+06	1.82278e+06
P19526	35956.3	42740.4	42853.3	29192.2	28877.4	22960.8	51322.5	55154.4	35010.2
P19532	88131.4	87980.5	90772	79254.9	90900.8	89588.8	188819	138812	131496
P19623	3423294	3.04994e+06	3.70692e+06	4169366	4358107	3.99918e+06	3.51887e+06	4513739	3.84608e+06
P19634	56643.2	69381.6	79528.8	58400.2	62322.1	61915.8	106760	119168	85169.4
P19784	1.65412e+06	1.75566e+06	1.64878e+06	2.00926e+06	2.05824e+06	1.78918e+06	2.01662e+06	1.96754e+06	1.92937e+06
P19823	1152840	1.15395e+06	1.2414e+06	1.79835e+06	1.81624e+06	1.69847e+06	1.67745e+06	2.03909e+06	1703247
P19838	831290	865977	896154	891254	1.01717e+06	954617	1.08599e+06	991167	1.06341e+06
P19971	10429.7	21579.7	23172.5	33804.5	79175.3	53990.7	Filtered	Filtered	Filtered
P20020	2539624	2.72917e+06	2626021	2.49913e+06	2.57253e+06	2.27859e+06	3.17163e+06	3047931	3051523
P20023	222009	211794	212951	153465	151299	140547	241856	245111	252189
P20042	8.322e+06	7.58004e+06	8.35586e+06	7435521	7.17767e+06	5.62596e+06	8019057	7.95572e+06	8099326
P20073	2546394	2360207	2.59936e+06	2.35538e+06	2448887	2414814	2.38314e+06	2.28223e+06	2.29051e+06
P20226;Q6SJ96	80077.4	104287	98025.5	132936	153621	136279	86901.8	67686.9	101645
P20248	133436	148802	120539	171817	199016	194209	102305	111065	99899.2
P20290	2129021	2029478	2.13592e+06	2467229	2.41707e+06	2.47762e+06	3.41916e+06	3.23739e+06	3124180
P20336	116072	89300.4	53251.9	64821.4	46779.6	76973.3	81108.5	68719.8	124163
P20337	459989	498617	522827	351651	324939	346614	434966	433077	427893
P20338	527796	425126	495129	462084	508277	520868	475196	491660	789777
P20339	7.69688e+06	6389697	8.20418e+06	6.00092e+06	6.05027e+06	5773754	4767697	4637880	4.76252e+06
P20340	2.55219e+06	2.5444e+06	2231335	2.32794e+06	2.71585e+06	2.36828e+06	2.4752e+06	2.12507e+06	2.51192e+06
P20393	47667.2	58397	53499.2	37415.7	34687	30759.1	63833.4	51863.6	42292.2
P20585	2.80933e+06	2.41268e+06	2.60885e+06	2.30584e+06	1982233	2.30437e+06	3.17179e+06	3.18449e+06	2.7616e+06
P20591	85612.2	72330.3	55138.9	7430.82	10382.5	38638.7	304487	290226	285906
P20592	Filtered	7653.91	Filtered	Filtered	Filtered	Filtered	85240.3	92016.2	104018
P20618	11290677	11538080	11897162	9200754	9012817	8578210	8602836	8391174	8399624
P20645	1.15847e+06	1.19541e+06	1.08475e+06	1.23892e+06	1.22106e+06	1.26563e+06	1.14231e+06	1.18213e+06	1.1376e+06
P20648	1353848	767318	1342175	1.63102e+06	1.25333e+06	1.16144e+06	1.90056e+06	1.1682e+06	1.68914e+06
P20674	3.03273e+06	3.16864e+06	2.75466e+06	2.63575e+06	2.57608e+06	2.80916e+06	2.98628e+06	2.71378e+06	2.82151e+06
P20700	8303537	8725000	7730420	7.21405e+06	7.68291e+06	7.26849e+06	9646714	9650859	9344203
P20749	95731.6	93849.7	69219.9	108551	123486	127248	140304	150454	146251
P20810	3.73804e+06	3.60896e+06	3.78564e+06	3.33463e+06	3.33183e+06	3323618	5.85223e+06	5.2565e+06	5066174
P20839	2.52935e+06	777552	2.61362e+06	976704	2.49591e+06	2352756	2.72276e+06	2.36301e+06	2489584
P20933	19104.9	38389.5	29235.8	47635.4	39106.4	37333.7	27088.7	24344.7	23517.3
P20936	104852	120052	124705	163546	150561	144352	181846	223066	169420
P20962	550828	553694	530663	370978	495508	400315	538967	625931	685624
P21127	1.66077e+06	2.1241e+06	1.87242e+06	2008671	2.17286e+06	2.1348e+06	2.13424e+06	2.02832e+06	1.96211e+06
P21266	4.54408e+06	4914694	3.89238e+06	4036645	4.3824e+06	3.87616e+06	4.17589e+06	4.2352e+06	5670853
P21281	2.94965e+06	2.93365e+06	2.70799e+06	2.42554e+06	2.52504e+06	2.13342e+06	2903976	2808667	2.98552e+06
P21283	913235	836409	828569	775971	664341	788223	761180	958703	751927
P21291	2.53366e+06	2.22009e+06	2.36247e+06	3237964	2.897e+06	3421641	3.27987e+06	3341552	3.04817e+06
P21333	12605702	12322096	10961140	15848410	16034702	13554441	30251380	29204734	26161820
P21359	259022	302058	273613	170801	230134	232490	308170	299263	277666
P21399	1.03536e+06	1169764	1.10624e+06	877752	875753	868630	1.3336e+06	1335562	1.32399e+06
P21589	1.20138e+06	1.32174e+06	1.20065e+06	919960	965119	959883	1.42836e+06	1399656	1.45739e+06
P21709	71683.5	96469.1	76928.2	108616	137776	106561	141028	131548	143950
P21741	33450.5	42319.3	29900.4	69041.9	68093.3	62195.2	53331	52890.9	47881.4
P21796	33744164	33328302	33030474	28718172	26166242	27234760	37447876	42535812	35527484
P21860	123192	113034	128531	132999	111618	118282	83105.8	120689	106201
P21912	1.81217e+06	1.68452e+06	1.67312e+06	1.4878e+06	1.60397e+06	1.36092e+06	1694814	1580888	1.66254e+06
P21926	2035665	2.01109e+06	1.98434e+06	1.76948e+06	1.67965e+06	1.71249e+06	1.16119e+06	937458	1.05656e+06
P21953	302620	265093	340666	213655	245644	311649	212316	240666	251700
P21964	1.82901e+06	2.0093e+06	1.77754e+06	1.48921e+06	1535130	1.53302e+06	1.63448e+06	1.38447e+06	1.36651e+06
P22033	669507	737687	752916	614462	584473	561063	761048	924055	722364
P22059	2.2601e+06	2.31848e+06	2.02234e+06	2.46017e+06	2300385	2131683	3603093	3503899	3.59183e+06
P22061	2.53831e+06	2.49692e+06	2.52873e+06	2.88346e+06	2.85105e+06	2.88482e+06	2.84233e+06	2542657	2.65466e+06
P22083	144578	155560	148115	175795	142819	156076	200148	181247	198428
P22087	6488766	6733546	5.27478e+06	6119835	5.87803e+06	6.00466e+06	7.00855e+06	8455126	7.53061e+06
P22102	5.70095e+06	5.30105e+06	5.29808e+06	4396455	5143339	4.57434e+06	6.66938e+06	6416252	6.64698e+06
P22223	149179	171018	142225	190963	163828	175789	143290	180274	163834
P22234	26282912	25897978	27109276	22478102	22042786	21695598	27796932	28334224	26357320
P22307	3140175	3.04229e+06	2904630	3.1333e+06	3193106	3.05149e+06	3.29914e+06	3.34244e+06	3.17097e+06
P22314	11885342	12878020	12282027	13995675	15524471	14742461	16309567	16984792	19021806
P22392	19937374	18401106	18530448	16283852	16468282	15493287	15403151	16461640	15127342
P22415	145249	161992	156210	154292	168646	175562	109696	163842	165022
P22466	54062.8	55932.9	47929	243025	269182	277122	109649	140985	209733
P22570	654440	668935	645153	763213	775000	719232	1.29195e+06	1186062	1.09692e+06
P22626	35700396	41104680	39318656	38082680	31799068	29842232	31111726	31945576	27496258
P22670	137855	161200	143423	195335	174778	180095	234745	206476	224347
P22681	594604	615013	623049	531654	576700	550628	798618	892900	782942
P22694	60662.9	70614.2	54861.6	50580	44700.6	29419	52432.1	44375.4	49995.9
P22695	5515991	5.2805e+06	5176221	4695101	4.78232e+06	4236333	5490997	5.63493e+06	5.3235e+06
P22830	608356	707226	653188	545680	538327	508404	838015	832435	726175
P23025	217409	203796	193070	193082	168604	187395	316906	298620	278556
P23142	206750	208854	183792	151097	155375	158292	68317.9	65740.6	73879.7
P23193	2.18601e+06	2156099	2.23517e+06	2.04108e+06	2.12624e+06	2.10515e+06	2285699	2.15778e+06	2.49012e+06
P23229	2126382	2130419	2.44052e+06	1.91051e+06	2.08803e+06	2099924	3.64966e+06	2846133	3.18553e+06
P23246	12169005	12399005	13006404	13934546	13713593	13641006	16413693	12973129	13759110
P23258	643534	571346	671148	563555	554397	673686	491048	493951	524890
P23284	41116372	40798348	40390424	44519864	41640620	44338020	47871836	48319116	49830728
P23368	3128780	2.7352e+06	3.03803e+06	2.54445e+06	2.57477e+06	2521984	3.34444e+06	3.39934e+06	3263611
P23381	2.39279e+06	2150466	2.44238e+06	2750331	3.0259e+06	2.73759e+06	3.1054e+06	2.74781e+06	2809944
P23396	46194952	41548776	47727772	38900152	39781908	39046864	49731372	58277352	41350940
P23434	525705	498008	579144	499113	478102	552360	536194	555443	574345
P23458	697870	786425	788541	678660	695284	704566	614466	672718	691026
P23470	157210	131924	159005	116454	113011	117392	121022	125694	84024.7
P23497	436823	458708	433400	425343	378703	387385	438854	385744	401687
P23511	234895	223660	226255	14748.3	24283.1	48276.3	56567.3	41615.7	183041
P23526	11324180	11119494	11080720	9051542	8952824	8460041	11224726	11976321	11078020
P23528	69046128	68179600	65146924	64707928	64632696	61782272	77858408	87213024	75594464
P23588	7284569	7.257e+06	7.49195e+06	7450062	8923931	6536019	8989274	8520069	7.71067e+06
P23610	203422	194610	162814	184996	174150	186894	270507	291963	282605
P23634	147931	144792	150505	88095.4	85850.1	85984.8	128921	123127	117850
P23786	634194	662830	621517	517935	604989	586771	554543	518753	552593
P23919	2.34871e+06	2.57078e+06	2.63883e+06	2.29194e+06	2.28792e+06	2351680	2696032	2.84716e+06	2.82652e+06
P23921	4.31475e+06	4.50111e+06	4142508	3.70378e+06	3742282	3513044	3.38318e+06	3.1212e+06	3.23747e+06
P24043	588508	582184	672829	631554	754245	670779	444768	Filtered	631866
P24311	447154	436412	585154	534534	570227	436467	253349	255425	327614
P24385	152499	135387	142592	194025	192162	195938	108454	122216	102480
P24386	65285.6	84401.3	59162.9	50403.2	31452.3	38569	104523	99174.1	67400.7
P24390;P33947	289535	264601	283565	277402	363812	282074	173915	427843	204248
P24468	2.59379e+06	2.19843e+06	2.26094e+06	2.92215e+06	2.02145e+06	1.87252e+06	2340854	2110228	2.40741e+06
P24534	17536676	16621653	16891188	15604424	15567127	15883971	16869904	16893688	15860329
P24539	2126313	2089227	2.22975e+06	1.94892e+06	1.70742e+06	1.87104e+06	1618317	1.69238e+06	1.71329e+06
P24666	7.1386e+06	7389520	7.70427e+06	6.35409e+06	6001785	5.59324e+06	7.02091e+06	6321639	7.14541e+06
P24752	4.02438e+06	3989172	4.00661e+06	3.65236e+06	3528942	3.44613e+06	4.75587e+06	4.7364e+06	5007269
P24863	195869	228199	155709	248741	249926	240064	188991	213552	203564
P24928	785688	857111	850980	949027	905400	927001	1.09912e+06	1.10192e+06	965702
P24941	977165	1.00672e+06	930109	1.31676e+06	1.43348e+06	1.42102e+06	1.21538e+06	1177893	1.44016e+06
P25054	218721	193640	312278	88185.4	46882	32874.5	313172	171694	80079.6
P25098	714580	705002	771551	768955	678175	727489	607694	819757	725017
P25205	8316102	9109834	8415932	9574934	9724699	8280036	11557798	10263097	11026724
P25208	1.51809e+06	1.5549e+06	1.34855e+06	1.60148e+06	1.26228e+06	1.54051e+06	1.95011e+06	1.85829e+06	2.06564e+06
P25325	1.01333e+06	1019223	917489	811597	758667	651242	1269978	1.24764e+06	1.27858e+06
P25398	13319498	11575298	13633836	12316338	11194993	12440821	9264995	10381472	9874654
P25440	838224	879356	786194	778672	793886	781207	805650	956829	890707
P25445	65518.3	82429.4	76005.2	53921.3	46009.9	69563.2	52637.2	66729.4	60849.6
P25490	627708	698094	695810	854074	763480	701505	687376	650734	833321
P25685	4.61891e+06	4386645	4681537	3912611	4125103	4.02949e+06	4.53571e+06	4963133	4.389e+06
P25686	79523.8	67290	77152.9	844.02	33438.9	4542.58	46447	26819.8	63730.3
P25705	31986222	31810246	32692960	27961344	30947950	29032682	36532308	38585332	32992666
P25786	7.88432e+06	8.15051e+06	7.70047e+06	6.88725e+06	7.62265e+06	7145726	8560564	8425709	9553414
P25787	6960309	6.21933e+06	6.97449e+06	6064401	6762983	7.21499e+06	5954903	5.38821e+06	7364418
P25788	6106909	7.64641e+06	6.72714e+06	6074217	6454232	6376480	7.07481e+06	6724744	7324147
P25789	8160987	7516473	7465709	6941079	7106686	6638216	7.04469e+06	7.30444e+06	6.93993e+06
P25815	13815802	9077708	8877874	3.16758e+06	5.08718e+06	4382318	19036424	19930356	17450564
P26006	703278	841531	829230	540934	544782	629225	927840	807139	981448
P26045	93219.2	79393.7	86536	56103.1	70567.2	51210.3	52170.4	46254	55186.2
P26196	3351386	2.86273e+06	3.13623e+06	3.21619e+06	2.95859e+06	2.91472e+06	2.98532e+06	2.58489e+06	2.91458e+06
P26358	1.11929e+06	1.22965e+06	1.20339e+06	1.45451e+06	1.38422e+06	1.30208e+06	1.68345e+06	1.54172e+06	1.70746e+06
P26368	3.03473e+06	2849496	2.92224e+06	2904457	3.3115e+06	2.98279e+06	3.0106e+06	3.10838e+06	3.07088e+06
P26373	25852166	21795510	23156026	20696964	21706104	21213914	24854474	26722376	28084600
P26374	285889	262637	273620	401698	398414	405846	338038	337150	317083
P26440	795686	885186	845893	729088	777362	784151	1.05291e+06	1.03585e+06	1.04834e+06
P26447	169717	155066	193286	29127.4	22854.1	20206.4	38161.8	21115.7	16701.8
P26572	312291	345285	325894	363339	378985	349696	431474	329111	316528
P26583	6.74563e+06	6898641	6.55726e+06	5.69241e+06	5.8504e+06	5706167	6.13258e+06	5511904	5763498
P26599	8970790	7.896e+06	8.18551e+06	7.15776e+06	7547918	9068549	7582020	7894444	7.1899e+06
P26639	5970015	6.08166e+06	6136371	5.60439e+06	5521439	5.73992e+06	4.03368e+06	5205634	5.29071e+06
P26640	7542206	6490416	6.89608e+06	5.88283e+06	5761319	6.54761e+06	9451604	10640440	8.23735e+06
P26641	20871068	24353760	22569832	19831756	19875792	21208460	25183496	21103908	22527192
P26651	80915.9	94113.5	87100.8	86092.7	88738.2	78991.8	168622	176951	170644
P26885	4227038	3.64494e+06	4.00043e+06	4.00462e+06	3.41576e+06	4194853	3301341	4517376	3.62252e+06
P27105	849629	853679	815643	854874	815504	839975	1.34616e+06	1.18739e+06	1294071
P27144	1.11751e+06	1114388	1.0804e+06	471329	478144	447056	504145	449383	432520
P27338	693734	734535	748053	285718	282573	250165	342561	333772	323136
P27348	10860298	11827400	11524794	11371818	12501895	9987550	12504397	11520679	11786296
P27361	522572	558437	547212	474633	524130	485039	610873	626126	647832
P27448	610863	671983	632478	688362	715949	705655	835453	789092	761160
P27449	666234	524252	590308	601108	624945	680478	254113	298873	237548
P27482	127582	126366	1	94755.3	103881	88290.2	55240.5	68168.2	55398
P27487	241070	93724.9	381200	311977	407437	326625	152904	149392	488187
P27540	70181.4	99121.5	103952	109027	86240.7	65569.3	103635	104577	100363
P27635	19667676	20807302	20825124	22174016	20424068	21452540	22387244	21251084	22758584
P27694	2.254e+06	2.11942e+06	2.28573e+06	1.89599e+06	2.02944e+06	1.9243e+06	2.9619e+06	3.10716e+06	2801472
P27695	3.95725e+06	4.00228e+06	3.74099e+06	3.75932e+06	3.81587e+06	3868301	3.66971e+06	3.62469e+06	4.2532e+06
P27707	1.04921e+06	1.39242e+06	1.37434e+06	652392	949847	508995	677777	708114	990941
P27708	3.52415e+06	3.58322e+06	3811177	3.26013e+06	3.24448e+06	3.19907e+06	4399070	4.24344e+06	3486149
P27797	23738848	23404356	24478470	22084038	21845302	23422294	18656200	19161238	22242934
P27816	9871259	10054335	9137755	10346246	10407910	9869414	16213274	16129296	14278533
P27824	14478267	14098335	14812515	13021322	9146473	13160752	12662079	12788708	12973256
P27986	296318	280876	311603	287769	261157	256432	341284	354982	317297
P28062	1.16534e+06	1.16712e+06	1.1918e+06	791420	914359	811157	1.055e+06	1.1399e+06	1.15934e+06
P28065	537578	546135	527812	355614	359273	341347	777365	760294	792243
P28066	5015890	4849633	4854466	4667979	4.5557e+06	4.11882e+06	5414196	6704585	5774236
P28070	5167149	5241676	5.16928e+06	4532803	4.22253e+06	3.98581e+06	5.37721e+06	5760702	5910574
P28072	8.13177e+06	8.01579e+06	7.80587e+06	7692310	7.44862e+06	6665198	8900102	9592941	9131378
P28074	6045303	5.82743e+06	5.75715e+06	5.95699e+06	6.46015e+06	6221868	6313100	6.46835e+06	7.06126e+06
P28288	2.0754e+06	1.78792e+06	2.25236e+06	1394361	1420384	1.38306e+06	1.87152e+06	1.91609e+06	1.66821e+06
P28290	536824	463198	536918	549156	592084	636366	672008	785790	772678
P28325	9819.17	Filtered	36641.5	1.03355e+06	1.23543e+06	1.01535e+06	551543	477965	557977
P28328	102400	63411.8	49346	61362.7	32846	33452.2	137478	121240	136625
P28331	2.67586e+06	2.71891e+06	2.59634e+06	2.07491e+06	2.08604e+06	2.07797e+06	2.49094e+06	2.6741e+06	2.81447e+06
P28340	1.00914e+06	783841	958603	714408	629962	758768	682136	695017	657687
P28347;Q15561;Q99594	243319	252386	250093	294713	223797	267465	196865	209815	247655
P28482	3946987	4.2947e+06	4.02524e+06	3.57449e+06	3.91334e+06	3.67128e+06	4.00055e+06	3938145	4.05806e+06
P28676	631811	527899	579779	328173	291313	380690	1.04441e+06	602970	562257
P28702	390742	344060	443451	310549	434202	482345	640837	437556	474405
P28715	116535	137300	125654	138628	134531	127378	152709	188449	143675
P28749	152934	141110	150736	152719	155732	158956	194611	183209	190815
P28799	480115	548208	566541	579759	320027	600620	594964	605188	637061
P28838	3249624	3.17834e+06	2907289	2.89083e+06	2.90101e+06	2.63891e+06	4258867	4250847	3745930
P29083	277447	318574	300529	346147	295326	297678	639688	550386	506107
P29084	238233	229229	213642	247583	226337	246122	302624	254304	265190
P29144	2.71736e+06	2.63333e+06	2.65688e+06	2764571	2857769	3.02475e+06	3.72058e+06	4297625	3631285
P29218	1.03034e+06	935376	1.10907e+06	1.02457e+06	979612	934231	1.19937e+06	1273791	1.28496e+06
P29279	41799	34158.2	37629.2	34622.3	35749.5	27532	47193.2	48413	58079.6
P29317	629211	636072	591386	996870	1.10372e+06	1.02078e+06	1.25305e+06	1.50774e+06	1.35242e+06
P29323	841574	868095	875059	1.02222e+06	1.00162e+06	946253	1.41919e+06	1.33699e+06	1.37617e+06
P29350	412143	324203	417822	405370	428626	366806	606138	638011	642453
P29353	645064	662385	698566	737959	641329	755956	939894	1.04973e+06	913640
P29372	872122	902080	888764	749824	757504	771387	810032	896223	799663
P29373	204153	183454	214529	125310	121022	96134.1	115865	150531	110863
P29374	16181.5	15615	14982.8	47827	47050.3	40377.2	48538.9	140643	56519.7
P29375	118006	142180	109315	145369	115884	98028.3	216742	215484	174320
P29401	14201315	13280750	14985352	12537813	12061181	10875142	19739180	18717820	18804406
P29558	359659	373490	381632	320171	295424	301380	349375	366548	333569
P29590	525668	576062	480130	598735	618507	609323	801938	645665	799269
P29597	38780.8	36614.2	38550.3	45069.2	43692.5	36781.4	52432	44630.2	46230.9
P29692	29080578	28970422	29791684	29814444	31376326	29461310	36069140	35625236	33676476
P29966	3.19684e+06	2.99751e+06	3.7695e+06	3.71513e+06	3.73648e+06	4.08821e+06	4622505	3.53172e+06	4568850
P29992	1474593	1.49314e+06	1.40536e+06	1.09552e+06	1.09867e+06	1.12774e+06	1212673	1.21165e+06	1105048
P30038	364306	362992	317981	503322	541757	503923	630294	655009	634957
P30040	12434689	12316776	12409581	10935012	10963149	11677373	15575119	14019458	14639138
P30041	21761124	21804078	21205244	17484424	19656452	18495932	23963272	29131652	22882892
P30043	6.1853e+06	5.94995e+06	6370173	4.50136e+06	5.24931e+06	4.49366e+06	7.31845e+06	7.13829e+06	6708897
P30044	21556036	22364108	23840764	23282660	22128352	21113850	28318768	35884340	27621622
P30046	2.53067e+06	3.19257e+06	2.7721e+06	3040986	3.18512e+06	3.04341e+06	2746072	2.12982e+06	2.61898e+06
P30047	676844	693339	634603	561456	631066	654411	436237	433290	649325
P30048	6181801	5623470	5.97478e+06	5249322	5.58017e+06	5.45818e+06	3905896	4.23207e+06	3.93353e+06
P30049	3.38457e+06	3309383	3.54812e+06	3.48249e+06	3224906	3.04274e+06	3.60928e+06	3.60556e+06	3730790
P30050	23794402	24596590	21874204	24437654	25898902	23823990	33141740	32119888	31376628
P30084	6.1045e+06	6.08568e+06	6.0278e+06	5.47298e+06	5728821	5676329	7.3364e+06	7.06522e+06	6595435
P30085	1.14898e+06	1.02502e+06	1.06419e+06	993214	1.2085e+06	1.06734e+06	1.28063e+06	1.15876e+06	1.21452e+06
P30086	11357690	10941075	11357606	9805468	9914573	10185778	13313096	11889362	12147319
P30101	27975300	27528332	26139440	22617318	23928428	23556798	34124248	31836434	32713156
P30153	10473591	11552476	10614082	10467783	12092443	11427435	10494313	10867311	10761616
P30154	1728466	1.73554e+06	1.45886e+06	1.64925e+06	1.81353e+06	1.65754e+06	1.83554e+06	1863746	1.73475e+06
P30260	585732	535992	631009	493390	565201	530612	697470	745806	682822
P30281	25761.4	27660.5	18028.5	71038	65201.4	64189.9	28652.1	Filtered	39111.2
P30291	142463	139309	136862	114292	138599	130533	107697	111425	100260
P30305	19482.6	31249.1	35438.8	37269.3	40196.5	35384.9	22033.2	30133.4	27986.7
P30307	238118	248340	260406	255064	247272	227020	358294	405904	346630
P30405	3.89988e+06	3.39215e+06	3.9538e+06	3.76011e+06	3.83375e+06	3.64551e+06	3.57949e+06	3745541	3.74079e+06
P30408	368272	356708	376128	677826	651895	669080	289549	210749	299636
P30411	15081	13284.1	12620.1	37510.7	37997.1	42240.7	43346	42644.7	24436.9
P30414	422792	429182	505137	476014	530841	261741	342167	368012	269532
P30419	2704016	2.44764e+06	2603973	2.57156e+06	2449993	2491695	2.37445e+06	2.57221e+06	2503530
P30519	1.63915e+06	1.81568e+06	1.68937e+06	1.69857e+06	1.72654e+06	1.80145e+06	2.0799e+06	1.8802e+06	1.77232e+06
P30520	3.94803e+06	3.78962e+06	3.64377e+06	4227700	3.63624e+06	4.14638e+06	4.37559e+06	4.66512e+06	4.78703e+06
P30533	436723	461417	492381	458976	529402	472570	514631	519129	469509
P30536	1.40931e+06	1.31537e+06	1.32165e+06	897933	1.19111e+06	964966	943314	721290	905574
P30566	973122	960128	958305	915801	958560	980712	1.19537e+06	1.12587e+06	1.20913e+06
P30622	470477	500415	492023	588859	596157	523656	858285	827702	795333
P30626	3.00993e+06	2.84917e+06	3210443	3.3907e+06	3560242	3.23274e+06	4317816	3.82775e+06	3.75229e+06
P30711	92134.5	84066.2	101277	69395.6	93900.1	84202.6	31272.5	34249.2	31811
P30740	8017919	8.32323e+06	8.03171e+06	7721342	6.90833e+06	7.46195e+06	6.76016e+06	7.74226e+06	8608077
P30793	73443	63446.8	64573.3	100911	86474.8	73422.8	50744.3	66627.6	4033.49
P30825	711253	686399	700414	625702	881365	754654	562961	567176	632599
P30837	1712611	1670653	1.63155e+06	1.29775e+06	1.14037e+06	1.31202e+06	1.81693e+06	2.07968e+06	1.65114e+06
P30838	2.83425e+06	2.76013e+06	2.60628e+06	1.55078e+06	1.49193e+06	1.40973e+06	2.58988e+06	2402908	2.66227e+06
P30876	803582	768838	834076	676015	778453	820192	1.03445e+06	1.09431e+06	1074165
P31040	1.91424e+06	2.46526e+06	2.26881e+06	1.82029e+06	1.75559e+06	1.7266e+06	2341565	2.18306e+06	2.27144e+06
P31146	3.20345e+06	2.92552e+06	3.28202e+06	2.4364e+06	2.41217e+06	2.33372e+06	3.12206e+06	3.36941e+06	3.12783e+06
P31150	2250326	2.34633e+06	2.38635e+06	2.68108e+06	2.50477e+06	2524809	3.63751e+06	3.7663e+06	3.42224e+06
P31153	6417938	6844563	6816868	7.91365e+06	6.88034e+06	6637991	8870236	10719701	8627304
P31260	58435.7	53741.9	69407.4	56171	41665.3	45596.3	86738	83755.5	58402.6
P31270	117161	89902.3	116049	103818	100559	98415.5	63409.5	79402.5	111947
P31271	203734	195935	211553	245814	240712	265618	203570	209652	216130
P31321	96758.9	73905.6	71353	77617.3	99011.4	142249	96147.1	67298.9	81651.5
P31350	5.92153e+06	5415970	5455768	7079672	7.3053e+06	7.597e+06	7535867	7.19255e+06	7.1719e+06
P31431	403650	402176	404413	2162236	1.95313e+06	1.87182e+06	2.38853e+06	2.7811e+06	2.34492e+06
P31483	386145	439225	434929	441153	445552	427571	405759	417444	401046
P31641	105240	119423	122218	66436.7	71286.6	64869.2	52646.5	45773.7	80831.2
P31689	3.02849e+06	3.00661e+06	3.16045e+06	3578162	3409303	3.24962e+06	2.15317e+06	2.20565e+06	2.2997e+06
P31749	571275	540317	574050	655470	671931	697537	579288	594753	593099
P31751	318070	304238	332710	323239	372250	321467	295916	288008	250432
P31930	6470316	7.03676e+06	6667806	5.3788e+06	5822456	5.3636e+06	8.3588e+06	6.78634e+06	7597504
P31937	1.5291e+06	1.60831e+06	1.43658e+06	1.11542e+06	1.1432e+06	1.08323e+06	1505907	1.51402e+06	1.54114e+06
P31939	7.89853e+06	7792122	8119672	7.41965e+06	7676821	7391808	9818459	9269272	8812409
P31942	3.53909e+06	3.57267e+06	3.50166e+06	3.18468e+06	3.07712e+06	3.05544e+06	3854930	3.67069e+06	3983644
P31943	28093922	26939674	27850794	25220114	26811760	25676150	29681678	28380224	27434300
P31946	40057248	35554832	36959168	40292996	44004296	42307028	36462048	37054884	39599824
P31947	10133959	9973659	10488028	11437998	12942533	12462978	16098914	14074359	14174270
P31948	26631520	26499992	26396888	27240420	26402758	27892778	37696068	37654792	32406400
P31949	5.79707e+06	5.35454e+06	6060416	4117031	6.66611e+06	5462368	5554344	5259776	6501125
P32019	337019	329050	342980	294390	262276	266323	358687	300542	248708
P32119	22917718	23437048	20872806	20481986	20765468	19500380	26391650	27114446	25459456
P32121	210295	203977	205440	263896	276555	245348	256211	289630	243305
P32189;Q14409	177955	177790	186850	152558	161627	156788	219165	236230	239143
P32320	127676	116844	146421	113230	104739	101058	126842	117154	134028
P32321	308224	271616	329621	296018	312457	320881	221550	235847	274320
P32322	2.57662e+06	2779896	2.71357e+06	2.9001e+06	2872590	2.91099e+06	3283989	2.86759e+06	3.02617e+06
P32519	668461	532313	644662	706656	630494	630944	677764	761837	695570
P32780	145797	144412	142579	170861	164956	171373	213272	188167	187026
P32929	565555	530874	560324	452216	437769	447011	837945	857504	849372
P32969	8336722	8485440	8120867	7.4673e+06	9975294	9759847	12294051	10605542	9767957
P33121	772110	788755	779204	488890	545771	544673	775106	780613	753472
P33176	3.42486e+06	3.31115e+06	3.31316e+06	2927816	2.69729e+06	2727140	4.06425e+06	3444463	3826750
P33240	2.28575e+06	2340086	2.19817e+06	2416494	2.34954e+06	2.32655e+06	2.83384e+06	3211954	2844000
P33316	5495557	5549714	6.42067e+06	6756144	6.42289e+06	6543815	6.23067e+06	5854727	5920360
P33527	587226	544223	624336	818472	797983	578167	609395	547451	707541
P33552;P61024	68556.9	64912.7	57156	82899.9	83568.1	73947.8	55180.8	56898.4	48345.1
P33897	47865.9	59353.4	52185.6	65586.6	49398.1	61885.6	118557	130497	118688
P33908	1.37904e+06	1.34394e+06	1.44444e+06	498109	1.00245e+06	934402	1.1061e+06	760512	1.11847e+06
P33981	357841	348532	415404	404354	410712	428001	432716	455415	436939
P33991	5717842	4983854	5.39266e+06	5933210	5604783	5866078	6.55801e+06	7.66836e+06	5.9753e+06
P33992	4440397	4.24178e+06	4.27104e+06	4.86554e+06	4802384	4563429	4.90857e+06	4.8579e+06	4416513
P33993	5.16124e+06	5.33937e+06	5.20864e+06	5095430	5.47481e+06	5345307	5.40027e+06	5709325	5257728
P34059	65642.1	58703.3	43712.6	62449.3	71285.7	82287.8	55226.5	59426.3	58889.5
P34096	20079.7	28824.3	17804.4	30967.5	32706.7	35399.8	22138.5	36710.2	41244.8
P34896	1.64027e+06	1.56269e+06	1.81939e+06	1.64292e+06	1.60721e+06	1624399	1.84388e+06	2.1134e+06	2039361
P34897	6622830	6.7655e+06	6.20073e+06	5335956	5.60159e+06	5886834	7485435	7352955	6.86894e+06
P34913	95254	94477.1	139834	90866.8	62040.2	71158.1	148159	120834	115464
P34931	33984.7	73605.2	52303.5	6542.92	8490.98	22914	95350.5	106259	116431
P34932	11829159	11822481	12024972	11821756	12246070	10669430	14339017	16588680	14924370
P34949	929323	818915	906989	545823	618525	547495	763187	711181	514023
P35052	400377	433226	466280	389897	383781	402106	260155	273271	235764
P35070	29713.8	21677.5	39251.1	17659.4	32918.9	22687.9	23573.1	20759.3	12619.2
P35080	3.07428e+06	2.82489e+06	2.50911e+06	2.11411e+06	2290457	2.03574e+06	3.97442e+06	3145921	3.02962e+06
P35221	5026000	5430900	5004578	4822724	4.67594e+06	4636150	6831407	6544494	6.29421e+06
P35222	5913210	5801886	5710017	5982383	6411702	5810694	7834857	7633356	7.93262e+06
P35226	191907	195384	196126	226970	253947	244918	141604	130141	135996
P35232	31226396	29777052	28246006	25197116	25031566	26210210	29241898	30823568	27540386
P35237	2396614	2.62363e+06	2.74858e+06	2.12786e+06	1.96455e+06	2.17828e+06	3.19983e+06	3.17286e+06	2988546
P35240	73382.7	80313.7	80263.7	161756	147812	101315	105315	84965.2	147845
P35241	4.94257e+06	5.06884e+06	4967138	5520567	5254322	5.16231e+06	6582253	5.92563e+06	5575615
P35244	654332	654003	684504	822271	772775	793766	484598	562113	484892
P35249	4.19939e+06	4.01316e+06	3.9051e+06	3.25453e+06	3.34842e+06	2.93776e+06	4.43772e+06	4.50314e+06	4.44136e+06
P35250	3296802	3.87892e+06	3638916	3.00341e+06	3.09221e+06	3.36209e+06	3.79596e+06	3.81574e+06	3.9467e+06
P35251	1.23229e+06	1227123	1.13613e+06	1.01771e+06	987965	995881	1.13564e+06	1.2972e+06	1.10877e+06
P35268	23740314	25363764	26141744	24502228	25962234	23547428	30804674	37209108	31155974
P35269	1511687	1.6048e+06	1.39455e+06	1.70851e+06	1.74099e+06	1.78017e+06	2.40066e+06	2.66506e+06	2.60573e+06
P35270	1.89672e+06	1.96896e+06	1974784	2.14031e+06	2.36891e+06	2.24868e+06	2.31342e+06	2.26543e+06	2.11076e+06
P35354	22588.4	12968.4	18983.6	21823.7	18240.3	19129.5	68247.6	65594.2	68283.2
P35398	80820.5	69077.7	76671.8	52206	56310.3	55056.4	55872.8	41949.9	52319.9
P35443	88367.2	163871	94694.1	219755	196792	180784	190065	189241	153081
P35527	98205.6	102127	89107.6	54701.7	43419.8	54882.6	10422.7	11449.3	11443.1
P35548	184548	10694.5	26485.1	47476	77777.8	33032.9	54731.4	2166.92	17412
P35568	351091	336532	375947	223272	255855	217521	321149	359985	338520
P35573	716979	688379	669010	634913	641034	646985	788876	852597	702043
P35579	13326954	13692314	12704921	14066119	13655809	13071169	18234664	16205429	16430433
P35580	5460477	6.26461e+06	5950674	4.65777e+06	4814163	5.03113e+06	7095582	6.77171e+06	6232424
P35606	7341817	6628555	7.38766e+06	5683555	6120715	5.98835e+06	6.3751e+06	6.98981e+06	6706874
P35611	2.15995e+06	2.40073e+06	2.12131e+06	1.96017e+06	2210509	2.09081e+06	2.43752e+06	2316664	2424949
P35613	5.15263e+06	5.21011e+06	5.10267e+06	3.42808e+06	3.28076e+06	3.25881e+06	3.28265e+06	2.97095e+06	3.26988e+06
P35625	142067	136301	188101	149847	145161	143155	61082.2	46207.2	69385.2
P35637	13649917	12426692	13919492	13190616	14079953	13532972	10706096	11799010	11247384
P35658	1.00741e+06	968902	912351	1.08639e+06	1.00712e+06	1.04775e+06	1564904	1714876	1.62408e+06
P35659	7.98081e+06	7.62684e+06	8192459	6.07616e+06	6.71547e+06	6453377	6849930	6870053	7020765
P35680	56288.1	57381	42794.6	79904.6	99190.6	97269.4	83862.6	89910.5	91531.6
P35749	1.85558e+06	1687687	1.76526e+06	1.84833e+06	1.62999e+06	1.60109e+06	1.69151e+06	1.50499e+06	1.64298e+06
P35754	2.58695e+06	2733383	2491005	1.36256e+06	1.37667e+06	1.39149e+06	2.46268e+06	2.33802e+06	2.52235e+06
P35813	1.05112e+06	1.0032e+06	989523	896398	794186	762941	1.04836e+06	1.30916e+06	1.13131e+06
P35869	236379	219862	217965	199829	219034	214039	260580	248554	188882
P35900	1.78076e+06	2.06157e+06	1.95296e+06	2.98696e+06	3172204	3080115	2930991	2.7973e+06	2.96662e+06
P35908	130205	137986	127683	108198	116494	106710	34757.2	22061.5	58008.1
P35914	560484	592960	566875	597846	649294	606371	740408	677660	784977
P35998	4605386	4.07386e+06	4471236	3.16938e+06	4199242	3.95825e+06	4.8097e+06	4691061	4.37474e+06
P36404	674156	708290	714527	534324	579127	573596	647646	602323	575422
P36405	455442	387108	459314	442164	391020	434891	328878	340375	319204
P36507	1.312e+06	1386729	1.22274e+06	1.10627e+06	1.16686e+06	1.22107e+06	1590828	1.24204e+06	1.36036e+06
P36542	1.75849e+06	1813898	1.73921e+06	1.77527e+06	1.67753e+06	1.69215e+06	1.32834e+06	1154020	1.24828e+06
P36543	2.49743e+06	2668665	2651398	2.43766e+06	2423821	2434143	1.96723e+06	1.95104e+06	1.84407e+06
P36551	4.52335e+06	4979518	4.12824e+06	3.55505e+06	3.41624e+06	3759734	4.79923e+06	4.80053e+06	5.13912e+06
P36578	24207398	24376182	22477094	24156808	25048052	19463978	33640572	29421538	32143152
P36639	530125	527220	595791	562368	618444	488428	519898	476302	500629
P36776	2.46267e+06	2.33775e+06	2397086	1.74293e+06	1.74592e+06	1.7889e+06	2747422	2403308	2.50809e+06
P36871	3.63217e+06	3811576	3.66695e+06	2.54523e+06	2.38738e+06	2.18636e+06	3.79254e+06	3886389	3.54257e+06
P36873	2448830	2.28294e+06	2.36e+06	1.66152e+06	2.02642e+06	2.2136e+06	1.95728e+06	2101272	2156317
P36897	65991.2	63922.2	65302.4	58828.8	29608.6	49593.8	42789.2	37816	40983.2
P36915	3887285	3.75994e+06	4.0555e+06	2.26274e+06	2.30779e+06	2.24969e+06	3.74403e+06	3898380	2.46692e+06
P36941	25614.4	45403.8	34885	25639.7	29062	19028.4	31628.2	27321.7	25179.4
P36952	1.66149e+06	1.70778e+06	1.64298e+06	1.27076e+06	1.14322e+06	1.35453e+06	1.80349e+06	1.67989e+06	1733793
P36954	316949	384632	318519	518126	325864	461841	655964	585323	502175
P36955	22006.8	21696.3	25567.1	45589.1	36847.4	38385.2	24942.6	26288.9	31550.3
P36956	63166.2	49138	49694.3	117028	80253	120642	90656	98797.3	85810.1
P36957	5.77092e+06	5764642	5.66153e+06	5847225	6.06437e+06	5967315	7879828	8692576	8037894
P36959	95286.2	95228.5	95703.6	22845.4	60903.1	52968.7	66827.4	94688.7	86885.7
P36969	761109	729492	713919	513017	565079	589814	557316	593948	536760
P37108	3533021	3.49767e+06	3.53101e+06	3.00349e+06	3.39782e+06	3004310	3169907	2.90117e+06	3.23646e+06
P37198	531859	532562	492187	569901	551141	486221	543783	546487	624734
P37235	232427	200484	247346	159116	144062	144232	113108	111105	119131
P37268	3891495	4.23477e+06	4031429	3.38145e+06	3.69081e+06	3.65126e+06	4529952	4554268	3.90458e+06
P37802	7965553	8427146	8.1864e+06	7.0875e+06	7477253	7.04099e+06	7.70201e+06	6324107	6.82026e+06
P37837	29741786	31405378	28060538	28023764	30159276	29989170	37319376	39749292	41142928
P38117	6795011	6990265	7.11491e+06	5499219	6066584	5784722	6886746	7.00806e+06	7018810
P38159	9688161	9902383	10000127	10116240	10096245	9404190	8.30081e+06	7.56028e+06	8392471
P38398	72909.9	79940.1	102695	131995	98915.7	105159	76350.1	87765.3	94576.1
P38432	307303	337715	318264	272518	327383	342026	462033	438458	544318
P38435	356100	365071	358444	333837	312439	300195	423709	455192	442475
P38570	766792	709237	834027	451217	612786	543548	245366	195575	247841
P38606	3.02598e+06	2.70096e+06	2.77688e+06	2433187	2493408	2.42396e+06	2.85399e+06	2.81251e+06	2781122
P38646	31891498	27000554	29390638	27534960	25697656	26997780	35552760	39719288	38225056
P38919	14298614	14735257	12736520	15328242	16217126	14109141	14405327	13421391	12868558
P38935	133494	174259	155635	160255	140890	155145	220060	255361	249750
P38936	8662.62	Filtered	8305.29	48263.1	51246.4	66021.3	78529.1	85502.3	102805
P39019	15309132	15683533	15530054	14415890	14110549	13430827	14274267	14083179	13676906
P39023	6975546	6.84453e+06	6.87619e+06	7346619	7.5176e+06	7.41304e+06	7.17338e+06	6978883	6.89182e+06
P39656	6.89411e+06	7076045	7.94786e+06	6.89388e+06	6.36757e+06	6509263	6814580	7.41365e+06	7.20898e+06
P39687	9700496	9625758	9018339	8861466	10055864	9034761	8346655	7.38853e+06	8876228
P39748	4.03013e+06	4283856	4914045	4.14367e+06	3.81831e+06	3.4522e+06	5893638	5605592	4840734
P39880	235728	209190	251311	154391	173870	157547	213617	218550	198284
P40121	872342	904249	842534	671799	689611	646373	883474	844377	841135
P40123	149836	289979	256018	322138	328391	319413	325844	315666	410164
P40189	77927.3	69245.8	80769.3	99114.7	103299	111159	87431.1	100984	79662.9
P40222	1.10211e+06	1.14263e+06	1134661	1.39694e+06	1.41203e+06	1.41652e+06	1.46275e+06	1.19429e+06	1.26538e+06
P40227	15268490	15624110	13802627	13713518	15940908	15251410	18935070	18720160	17382692
P40306	132372	151971	134778	117779	108672	129933	194718	195247	204935
P40425	40305	50586.6	42517.5	59568.6	68584.8	44286.2	46868.6	54684.6	67056.4
P40429	22245468	24091538	22583152	23726652	24974736	24326662	29654074	30362886	30524090
P40616	685382	570969	617654	574716	440173	564853	369255	753692	308392
P40692	478730	482333	387145	535586	485025	518472	527920	569136	543864
P40763	1.21908e+06	988690	1.1652e+06	1.17009e+06	1.27351e+06	1.44877e+06	1.35599e+06	1.45984e+06	1401677
P40818	729526	714388	697308	621290	621045	721411	823435	1.05642e+06	896218
P40855	267601	277775	291418	268355	329933	279180	462597	387213	455971
P40925	25357832	28121942	25518332	23685422	26281608	25745612	29114582	28889700	24753972
P40926	29377208	21858484	29081556	21457536	21485754	22609688	28798074	32806790	30127458
P40937	2834242	3.0479e+06	2.98261e+06	2.76137e+06	2.5507e+06	2.30357e+06	2.26152e+06	1.77795e+06	1.94194e+06
P40938	1.28709e+06	1.25173e+06	1.26725e+06	1.06737e+06	1.1489e+06	1.11463e+06	1.37462e+06	1.13352e+06	1.15697e+06
P40939	2838039	3189749	2.62244e+06	2578802	3.06397e+06	2.73578e+06	3.22044e+06	3510033	3.32872e+06
P41002	1	1	1	13216.1	26553.3	25243.1	Filtered	6724.33	8294.82
P41091	8314297	7.5509e+06	6.81025e+06	7884189	7412912	7.33871e+06	11163079	11537650	9873554
P41134	86240.9	101844	103659	130747	123573	112665	104820	82881.9	86833.5
P41162	72327.9	76809.7	66168.5	76623.1	81449	85229.8	102169	111876	109466
P41208	419028	390969	330397	490983	500133	483555	226990	384242	413361
P41214	765042	791533	763245	712906	732842	773384	823148	812295	804646
P41219	2533237	3032809	3.85313e+06	2.8033e+06	2087818	2.44898e+06	2.40422e+06	2.23617e+06	2.86979e+06
P41223	1.03311e+06	1.05145e+06	1.17625e+06	1.36159e+06	1.20123e+06	1.28211e+06	1.4394e+06	1199409	1.46999e+06
P41227	1.63544e+06	1.36604e+06	1.66746e+06	1.47294e+06	1.43162e+06	1.47072e+06	1.22316e+06	1163529	1.13214e+06
P41229	187619	192930	195005	188382	168839	197521	224273	213427	207978
P41236	744044	869649	936343	868957	777652	880029	916418	897230	1.08135e+06
P41240	760781	815962	715778	693967	661157	693590	993628	1.1212e+06	1.01871e+06
P41247	142722	161484	118749	178652	110178	162589	114707	147763	89330.8
P41250	3486389	3.8899e+06	3.87976e+06	3.86275e+06	3.92723e+06	3.54897e+06	4231497	3.93027e+06	4.22658e+06
P41252	5.48686e+06	5047182	4991787	4334520	3892893	3.46626e+06	7410937	6.58985e+06	5.44006e+06
P41271	106118	101034	110047	130362	158670	158535	103061	133352	98465.8
P41440	71367.4	62483.4	62600.9	77690.7	74363.6	63403.1	76143.7	81291.6	78491.9
P41567	2682703	2.76031e+06	2.87197e+06	3.30226e+06	3.46545e+06	3.4119e+06	3.2975e+06	4102640	3.05129e+06
P41743	659241	677667	686423	487931	530434	515602	485771	419826	441609
P42025	2.25276e+06	2446208	1.93002e+06	2.61381e+06	2376725	2.39826e+06	2.5494e+06	2.62582e+06	2352884
P42126	2.14973e+06	1.96906e+06	2226462	1.9217e+06	1.94438e+06	1.7637e+06	2.57648e+06	2.21084e+06	2.22776e+06
P42166	11790057	12148280	11155325	10342190	11183781	10292592	13446853	13586868	13652119
P42167	5.72531e+06	6.11449e+06	6.41519e+06	4.8041e+06	5.25115e+06	5.06579e+06	5899665	5802846	5.83902e+06
P42224	26897.9	15299.5	15664.7	49033.9	52209.4	49679.7	176057	198436	182314
P42226	315917	285684	338610	314431	295756	259758	368497	353640	361012
P42229	31088.7	53745.1	33140.1	53323.6	54186.3	61535.9	106754	125581	108366
P42261;P42262;P42263	136281	Filtered	103408	7.74862e+06	8.25397e+06	8809363	7919485	7921096	7136020
P42285	2.53071e+06	2.46926e+06	2531958	2.37104e+06	2.40763e+06	2.33803e+06	3.04776e+06	3.30354e+06	3.01122e+06
P42336	24208.4	33902.2	30739.1	18843.4	121472	27064.4	38112.1	30405.2	38495.9
P42338	148194	178402	152875	140873	141057	137546	183257	171117	154826
P42345	1.19744e+06	1.30721e+06	1.28995e+06	1.14775e+06	1.15145e+06	1.15034e+06	1.48815e+06	1.39685e+06	1.37505e+06
P42356	240469	246699	250831	266265	256733	218984	305783	293494	315676
P42357	136749	110036	133653	85412.6	101033	89584.1	62168	67902	3397.61
P42566	623692	581132	631143	612649	496482	622186	819241	897048	812554
P42568	200942	211675	179914	203929	213890	213655	229613	211358	141536
P42574	820672	792705	840508	907513	1.01121e+06	961345	1031456	878621	1.03774e+06
P42575	187129	175966	175426	173456	195484	196870	210634	185596	191141
P42677	10586914	9277424	9464673	9647626	10338006	9418685	12464942	10331534	9962792
P42684	52698.8	48549.9	52761.5	58882.8	51027.5	61853.1	65547.6	73408.5	61709.9
P42685	121431	94241.9	107349	126595	121782	115334	149971	164974	160196
P42694	184232	191763	202511	410794	456732	406482	288318	420872	439197
P42695	360424	320875	337588	653446	663285	633942	522871	411205	609568
P42696	711959	730121	794839	834122	787880	784663	820989	809518	830108
P42704	10023326	9793529	9541870	9024392	8587848	9395205	10626827	12211555	11053970
P42765	5.84422e+06	6.29623e+06	5804818	6273673	5.95607e+06	6083732	7.6442e+06	7.48255e+06	7.35507e+06
P42766	10735820	11054330	10942145	10686527	10992190	11037822	10226377	9255664	10591494
P42785	1097624	1.13756e+06	1068442	754922	1.11584e+06	964612	775517	778507	809623
P42830	911237	806572	980927	2.1515e+06	1.85338e+06	2384177	778659	697239	891932
P42858	435604	415856	460331	361904	361103	343888	412561	414963	407215
P42892	84937.4	102792	124163	109772	119089	107223	94631.5	88078.7	104555
P42898	65250.7	88665.6	77916.8	77076.6	67738.8	131292	199132	173934	93564.8
P43005	69386	61651	69246.9	46858.7	53334.1	51349.8	47928.5	37400.6	39565
P43007	1.13384e+06	1.06406e+06	1.06442e+06	1.51871e+06	1.48222e+06	1.54151e+06	1.34582e+06	1.41332e+06	1.34575e+06
P43034	3777982	3744931	3.77445e+06	3.45969e+06	3798620	3.58394e+06	4.62049e+06	4599563	4748181
P43155	764872	843168	785373	357430	393754	383325	392159	443471	412769
P43243	10706504	9406243	10904322	10186724	9180823	9696607	11715826	11436912	11180315
P43246	582380	710902	609318	870418	789263	872647	811324	840011	901908
P43250	86371.3	99525.8	87845.7	89973.1	96809.3	97145.3	95866.2	106517	85246.4
P43304	1.55798e+06	1.45962e+06	1.49823e+06	951462	839201	933755	1334307	1.43401e+06	1.47454e+06
P43307	3.2304e+06	3.07442e+06	3053820	3078165	3.25956e+06	2952790	5035726	4456640	4.74247e+06
P43353	49802	54999.4	53845.9	53098	50011.2	44722.8	88836.6	82421.3	84575.6
P43378	188120	194127	147973	221084	214849	176923	227364	237588	242758
P43405	243738	254556	244279	157055	140563	158674	240310	259754	251556
P43487	14684479	14439242	15544944	12273812	13557123	13556588	19921674	20553696	19390320
P43490	12156102	10499050	12058948	8.1576e+06	8882934	8931162	14464125	14279487	13970631
P43686	6.10864e+06	5.5592e+06	5720920	5.44203e+06	5.69289e+06	5.60582e+06	6350918	6513758	6.50046e+06
P43897	574443	627567	504881	620392	583248	608746	727557	673239	716049
P45880	20661230	21507346	21766094	20330790	21282568	20188782	23119524	23543174	23430332
P45954	982887	1.05203e+06	1.04137e+06	877784	865121	795516	1.0889e+06	975458	968165
P45973	1.21831e+06	1.11817e+06	1.13973e+06	1.32241e+06	1.40142e+06	1.33165e+06	1.08934e+06	1.01755e+06	990912
P45974	4.33003e+06	4.77156e+06	4.52852e+06	4157828	3.71893e+06	4406597	5.08349e+06	5622604	4955362
P45983	947562	753821	852144	887494	874693	777837	704412	696202	624302
P45984	275837	231454	251592	157914	144596	144245	261775	232418	174135
P45985	753161	724171	739879	666405	660052	697611	705532	659914	599534
P46013	3.93523e+06	3.35108e+06	3987822	3.96293e+06	3949187	3.87789e+06	3.97261e+06	4.53504e+06	4093431
P46020	106144	76203.6	106648	174979	192501	164972	186227	220048	182613
P46060	1.99452e+06	2.18871e+06	2.16413e+06	2804268	2.57367e+06	2787476	2.56278e+06	2488250	2.603e+06
P46063	3.45098e+06	3.04028e+06	3.01651e+06	2729816	2.75013e+06	2.58194e+06	2.56431e+06	2.07282e+06	2.14814e+06
P46087	4.00157e+06	4.07134e+06	3.95829e+06	4581590	4845259	4065626	6.09914e+06	6.33033e+06	5448403
P46100	248444	271252	260956	164783	200468	185216	209001	239916	224073
P46108	1.43061e+06	1.27388e+06	1.40788e+06	974536	1.0117e+06	997904	2331050	1.57831e+06	2.24733e+06
P46109	2.67558e+06	2.96773e+06	2486297	3.85364e+06	3.86133e+06	3692892	3.13956e+06	4.14544e+06	4.25687e+06
P46199	1.22812e+06	1.26856e+06	1.28045e+06	1.32634e+06	1.13932e+06	1.16217e+06	1391214	1691219	1.46397e+06
P46379	1.99371e+06	1.88161e+06	2039218	1805145	1.88903e+06	1.9607e+06	1.31398e+06	1356395	1.46912e+06
P46459	2.66623e+06	3352111	3151807	3.53907e+06	3.14563e+06	3.36185e+06	2.81681e+06	3532735	3232853
P46527	64718.4	58842.3	56318.6	78286.2	71737.8	68848.7	110983	95934.9	116220
P46734	481101	472348	452472	421059	474140	460540	653195	643824	608441
P46736	729376	668671	805812	572531	622455	636252	745567	886553	840287
P46776	30671404	27960350	32230444	28134982	29744366	26507108	35479196	35091276	34549256
P46777	15600682	13343676	14942887	14549211	13859937	14251827	14726385	15737563	16745816
P46778	5.21685e+06	5083781	5.07439e+06	4889961	5709417	5.24356e+06	3.48383e+06	2.85364e+06	2.97071e+06
P46779	7.00856e+06	7355005	6.92381e+06	8018349	8264386	7.7552e+06	7.86293e+06	7.64494e+06	8202323
P46781	19338366	21170364	20178520	20303086	23247032	20983154	18492016	17283620	18285308
P46782	14557788	13317924	15303395	12412989	13875511	13427213	18397812	16078675	17548546
P46783	5.42282e+06	5.45852e+06	5.5021e+06	6.16988e+06	6.39479e+06	6.58913e+06	4692527	4937151	5.34478e+06
P46926	2.284e+06	2.25528e+06	2313363	1.7176e+06	1.73614e+06	1.8172e+06	1.60859e+06	1.74723e+06	1.74829e+06
P46934	170124	180011	204380	171701	178507	179430	206904	217084	177171
P46937	2184115	2146268	2.12076e+06	2118942	2057141	2.05159e+06	2.40019e+06	2.54786e+06	2.5581e+06
P46939	266110	278755	288414	252902	252782	259396	368616	381243	320093
P46940	4.0895e+06	4.02896e+06	4.01023e+06	3.7362e+06	3974224	3.81318e+06	5218852	5.76321e+06	5.30928e+06
P46976	2.66142e+06	2.58678e+06	2.61357e+06	2532584	2661945	2702142	4216652	3.76936e+06	3.7424e+06
P46977	3.92723e+06	4.10121e+06	3.69231e+06	3.68589e+06	3590239	3.70642e+06	5352721	5033824	4352615
P47224	387226	332484	368862	449213	456665	351014	425736	516255	529378
P47755	1.24545e+06	1.18982e+06	1407320	1.49932e+06	1320417	1.44129e+06	1.23983e+06	1.42461e+06	1.41829e+06
P47756	8431506	9261264	8993992	9420006	8886832	9009726	13119380	11803943	11161821
P47813	2.62122e+06	2.36177e+06	2.4004e+06	2.9583e+06	2.91947e+06	2.60284e+06	2299756	2.53311e+06	2621666
P47895	43864.2	39251.4	35770.6	50460	40995.9	39158.2	25834.9	27051.4	19310.9
P47897	3.99818e+06	3.90767e+06	3.76775e+06	3.65767e+06	3750397	3.43462e+06	3816433	3.17963e+06	3613564
P47914	2319778	1.8616e+06	2.65435e+06	3000062	2511479	1.98422e+06	2.24822e+06	2285788	2.18627e+06
P47974	234975	198272	205638	269683	282210	283634	271364	317010	303214
P47985	5.91189e+06	5.46374e+06	5.89962e+06	4239010	4372431	4.31818e+06	5577387	5976203	5371684
P48047	3.88092e+06	3.98942e+06	3.88171e+06	3792225	3.72918e+06	3751013	4.53949e+06	4.12644e+06	4.06602e+06
P48059	1574369	1.71149e+06	1.4361e+06	1.82241e+06	1939993	1689344	1.91775e+06	1.74877e+06	1.86476e+06
P48147	1.30708e+06	3.32135e+06	2904925	3.63596e+06	3.99229e+06	3.20688e+06	3948653	3677379	3.74089e+06
P48163	3.92096e+06	3.86781e+06	3.71405e+06	3.88383e+06	3.61817e+06	3.92658e+06	3892578	3607742	3872648
P48200	142846	158567	155395	181035	184510	166501	233908	250657	235544
P48426	572820	567026	632149	631891	659977	597045	732784	797907	790596
P48436	538459	555749	596547	520167	505761	487991	263448	267963	284954
P48444	3928773	4.10425e+06	4237449	4887634	4993698	4980001	6041750	5.55684e+06	6.25409e+06
P48449	1.30588e+06	1.23175e+06	1.30095e+06	1.25614e+06	1.16918e+06	1.26183e+06	1.53703e+06	1.71968e+06	1.63341e+06
P48454	221999	266542	262146	307583	411398	298281	335813	339535	330247
P48506	1.39828e+06	1.34121e+06	1.32985e+06	1.13781e+06	1.16439e+06	1.22911e+06	1.53176e+06	1903273	1.65042e+06
P48507	1.10395e+06	1.01765e+06	1.09034e+06	815517	871175	906795	1.05652e+06	1.23224e+06	1284024
P48509	2475042	2537448	2923343	2617410	3.28904e+06	3.07306e+06	2.37533e+06	2.51148e+06	2.76131e+06
P48553	39763.1	44665.7	38434.4	32008.6	34647.7	25984.7	52073.2	37091.4	51326.4
P48556	2.69273e+06	3.13897e+06	2.90034e+06	3.28597e+06	3.37446e+06	3.45519e+06	2990973	2.68649e+06	2895381
P48634	1.01521e+06	1.02242e+06	1.03359e+06	1.0042e+06	964924	928048	1.37154e+06	1.54399e+06	1460921
P48637	2.81466e+06	2.69786e+06	2.57154e+06	2.52661e+06	2.18923e+06	2.6937e+06	3.25752e+06	3.19749e+06	3472271
P48643	6355790	6.14306e+06	6.83862e+06	6301937	7632596	7128781	7170531	6.26608e+06	7303678
P48651	235784	267748	255505	267602	310584	267623	267766	242175	284926
P48723	440517	510608	422529	707373	672974	339487	367043	344170	300205
P48729	1.89909e+06	1.65079e+06	1824800	1.86637e+06	1.99079e+06	1.79239e+06	1.91023e+06	1.89838e+06	1.81975e+06
P48730	1105258	997896	1.12785e+06	1.10176e+06	1.16436e+06	1.1189e+06	1008637	1.10912e+06	1.10118e+06
P48735	2.36541e+06	2.42231e+06	2.59323e+06	1.56255e+06	1.60731e+06	1.44031e+06	1500021	1.22957e+06	1.51923e+06
P48739	1.76307e+06	1.83305e+06	1.73329e+06	1.91831e+06	1.89069e+06	1.71725e+06	2.01929e+06	2.46749e+06	2.17699e+06
P48740	111542	122754	144727	96244.6	67987.5	105466	78335.6	83217.9	101722
P48960	2319508	2.45991e+06	2593753	1790644	1862818	1.85792e+06	3.29481e+06	2886098	3.03919e+06
P49005	1.20981e+06	1.03772e+06	1107082	1.00065e+06	1.01077e+06	1.25504e+06	1.21765e+06	1.32238e+06	1.27819e+06
P49006	3.10079e+06	3.53868e+06	3636203	2405063	2.15931e+06	2323906	2.09332e+06	2.84876e+06	2.77283e+06
P49023	317533	349218	304415	412982	356095	459251	467729	460496	385374
P49069	215927	192111	203739	183346	162762	171393	218827	188038	149808
P49116	61305.1	66264.2	58377.6	51331.1	52591	46700.7	62968.3	75335.2	55009.4
P49137	447021	408160	387809	427326	453880	431470	456699	481332	447206
P49184	153231	138059	175897	81017.1	81529.7	77487.9	65370.8	115035	88805.9
P49189	4785968	4979508	4941494	4613463	4587586	4.50533e+06	6.31007e+06	6.70914e+06	6421299
P49207	4.19204e+06	4.97192e+06	4.71576e+06	4.43156e+06	4.83976e+06	4791050	3.83506e+06	3.31544e+06	3.58023e+06
P49247	379308	359888	420327	468762	553157	491228	206158	232448	232053
P49257	3.15414e+06	3.36622e+06	3.35969e+06	2.65547e+06	3.03632e+06	2.84033e+06	3677471	3601932	3.48139e+06
P49281	160670	160014	146960	130009	100644	89034.6	150966	169556	137915
P49321	8752442	9282135	9368832	8609858	9474623	8806976	9005643	8563877	9141720
P49327	7.33572e+06	7412010	7.82444e+06	9764770	9728250	10016745	10899863	12460822	11999016
P49336	71950.5	83899.5	85062.2	93093	85863.9	78382.7	61604.7	70179.4	52036.7
P49354	340278	308803	388689	339543	386252	386415	184001	178923	167497
P49356	123519	134197	133945	102129	116050	111682	149728	81633.6	131620
P49366	762335	941372	882006	846276	828776	791271	804364	1063215	1.00324e+06
P49368	25805496	21689054	27375208	22692454	21374564	21313068	21884578	27533282	22539980
P49406	953776	968640	901611	1.05907e+06	1.01615e+06	1.06043e+06	610285	692035	705862
P49407	554365	527726	448408	440552	491014	493773	651580	607767	676445
P49411	15646147	15918398	15333612	25486460	27284260	25570514	38331120	38104448	37845692
P49419	2.53248e+06	2.55605e+06	2666560	2219146	2192064	2.03321e+06	2497866	2662759	2.26734e+06
P49427	404078	403701	428083	514097	555092	516294	512196	503725	555792
P49441	397510	456279	444671	522747	534967	513465	679577	652252	681924
P49447	62755.9	63929.7	42638.6	63067.8	59005	70723.3	30120	30523	54299.8
P49454	366196	376897	262000	473838	507100	465806	904288	913504	702211
P49458	12629055	13157503	12876392	12062197	10948926	10802196	9244804	9037371	8813789
P49459	724425	857142	965759	744202	980609	926048	665433	568633	626765
P49585	1.11049e+06	1.07142e+06	1.078e+06	1.18931e+06	1361511	1.16012e+06	1.6172e+06	1.58779e+06	1.49779e+06
P49588	3774035	3.32808e+06	3774580	3.93365e+06	3.67755e+06	3.97849e+06	6.23758e+06	6.13133e+06	6184474
P49589	4.16436e+06	4129038	4341952	4141234	4307645	4.12521e+06	3454453	3.4516e+06	3.40981e+06
P49590	167661	179971	169777	178321	138423	155620	144320	173337	172473
P49591	3153410	3.105e+06	2.91087e+06	3156805	2979901	3.28816e+06	3812546	3.86356e+06	4.08977e+06
P49593	182210	155319	176051	139131	162119	131373	199119	185168	214515
P49642	307568	311967	365163	356419	331183	356598	446608	396515	403696
P49643	586829	589121	603164	543993	573870	528043	505216	601925	473939
P49662	137835	155929	136231	170771	169324	165360	173994	154961	185531
P49674	188988	160028	154024	196406	162289	155774	181669	195827	169094
P49711	481864	521616	453344	422799	482356	449088	487212	440488	478878
P49716	23145.1	20668.2	21790.4	42305.7	42701.1	51483.8	68206.4	62374.1	64129
P49720	5.43539e+06	5.54821e+06	5126936	4983594	4.61386e+06	5030648	4.67829e+06	4466421	4139566
P49721	6971562	7.18893e+06	7.54532e+06	6.34291e+06	6899513	6135488	8551998	8416570	7.79746e+06
P49736	5695661	4.98741e+06	5433681	6279997	5.57759e+06	5.79526e+06	6.64006e+06	7.48878e+06	6.03448e+06
P49748	2.78466e+06	2713664	2.80573e+06	1.51921e+06	1.54821e+06	1.69763e+06	2.27716e+06	1974807	2.10825e+06
P49750	605580	535569	563028	573435	554078	561444	659175	582574	619764
[truncated: 5,269 more rows]
