# Supplementary material for: LINC00982-encoded protein PRDM16-DT regulates CHEK2 splicing to suppress colorectal cancer metastasis and chemoresistance
Source: Theranostics. 2024 May 27;14(8):3317–38. doi: 10.7150/thno.95485 (PMC11155395; doi:10.7150/thno.95485)
Supplement: Supplementary file 3 — Supplementary table 3: DIA-based proteomics. [file thnov14p3317s3.xls]

## Sheet: 20220328_115552_20220323_Report
DIA-based proteomics of OR cells verse parental cells
PG.ProteinGroups	PG.Genes	CON-1	CON-2	CON-3	OR-1	OR-2	OR-3
A0A024RBG1;Q9NZJ9	NUDT4B;NUDT4	602449	649388	556107	1.46744e+06	1.49445e+06	1.48757e+06
A0A096LP01	SMIM26	74622.3	71480.9	77045.9	11483.7	52324.3	51690.8
A0A0B4J2D5;P0DPI2	GATD3B;GATD3A	622116	594102	588171	819572	713488	684494
A0A0B4J2F0	PIGBOS1	234474	294383	339830	214626	225301	227257
A0A0U1RRE5	NBDY	21456.3	7043.79	66005	97740.4	77346.6	77671.7
A0A0U1RRL7	MMP24OS	250531	185274	269722	232461	203801	206413
A0A1B0GTH6	CSNKA2IP	16461.9	23710.6	13103	Filtered	14718	Filtered
A0AV02	SLC12A8	15776.6	50972.1	21921.7	35690.1	20671.8	16017.1
A0AV96	RBM47	233948	255946	255114	566773	501747	508204
A0AVF1	TTC26	29894	28610.6	25781	34496	38105.5	32496.1
A0AVK6	E2F8	29370.4	39370.2	35466.6	11174.4	9951.56	13487.2
A0AVT1	UBA6	894465	892656	881161	839825	866773	854366
A0FGR8	ESYT2	397763	401577	352275	1.16001e+06	1.16325e+06	1.25448e+06
A0JNW5	UHRF1BP1L	53276.1	40751	52449.3	34344.7	40655.5	41805.6
A0MZ66	SHTN1	413975	467274	413588	229305	223439	237681
A0PJW6	TMEM223	148224	186501	158308	245121	246736	230788
A0PK00	TMEM120B	58539.2	77742.8	83007.7	126245	124641	100550
A1A4S6	ARHGAP10	265083	250914	493885	919273	396443	555893
A1A5B4	ANO9	Filtered	Filtered	Filtered	20526.6	Filtered	21250.5
A1A5D9	BICDL2	37733.4	42224.9	47230.8	43369.9	56856.5	48658.2
A1KXE4	FAM168B	496457	494359	446868	306977	338280	239633
A1L020	MEX3A	20890.3	26825.6	24633.4	44165.4	44566.9	49168.7
A1L0T0	ILVBL	332522	403266	348295	389490	392034	379377
A1L170	C1orf226	169684	202684	165803	84474.2	88418.6	93987.7
A1L390	PLEKHG3	73384.2	53329.5	61955.9	46495.6	50049.6	48683
A1L3X0	ELOVL7	245037	267474	225790	246029	243060	220610
A1X283	SH3PXD2B	393841	365999	334134	65686.6	91750.4	86190.6
A1XBS5	FAM92A	13019.1	16198.1	13049.5	Filtered	Filtered	Filtered
A2AJT9	BCLAF3	87632.6	87018	79503.7	84794.6	81953.8	80926.9
A2RRD8	ZNF320	19060.1	20041.7	13405.8	7925.16	5254.15	6329.1
A2RRP1	NBAS	113761	113932	110783	133907	133152	131909
A2RTX5	TARS3	353834	355578	350154	652961	612625	668869
A2RU67	FAM234B	19695.8	24316.8	17738.2	Filtered	6590.36	3629.44
A2RUC4	TYW5	28581.5	22057.5	27073.3	16911	26237.8	19499
A2VDJ0	TMEM131L	61273.1	73400.2	70855.5	36973.5	36330.4	19576.4
A3KMH1	VWA8	133969	144654	133199	198937	206294	210742
A3KN83	SBNO1	189816	221190	203852	144394	139713	138922
A4D161	FAM221A	Filtered	121909	12052.9	89485.4	62499.1	Filtered
A4D1E9	GTPBP10	48913.6	32481.3	28009.1	66751.7	43217.2	72887.9
A4D1P6	WDR91	136080	145501	147675	121423	111977	127861
A4D1S0	KLRG2	Filtered	Filtered	Filtered	Filtered	Filtered	Filtered
A4D1S5	RAB19	65644.2	77496.5	78989.9	18258.3	23437.1	21310.4
A4D1U4	DENND11	42145.2	43408.6	36775.6	45262.3	39670.2	59200
A5D8V6	VPS37C	72293.9	76003.5	64787.1	52007.5	60089.4	56613.4
A5PLL7	PEDS1	Filtered	Filtered	7911.58	36446.3	47205.6	50385.4
A5PLN9	TRAPPC13	167507	185980	167443	108796	121396	129801
A5YKK6	CNOT1	589970	650455	567938	642876	632387	640695
A5YM69	ARHGEF35	182411	163193	178379	209108	207753	213755
A5YM72	CARNS1	Filtered	Filtered	Filtered	Filtered	Filtered	Filtered
A6NCE7;Q9GZQ8;Q9H492	MAP1LC3B2;MAP1LC3B;MAP1LC3A	93633.9	112826	100731	130794	132853	120909
A6NCS6	C2orf72	47617.3	17107.3	41719	39200.4	41698.4	44625.7
A6ND36	FAM83G	154774	160524	151087	95444.1	115167	113526
A6NDB9	PALM3	16587.1	24345.1	18839.6	Filtered	2582.17	4585.38
A6NDG6	PGP	2.03397e+06	1.8966e+06	1.85087e+06	1.45423e+06	1.44099e+06	1.46926e+06
A6NDU8	C5orf51	298863	295364	291328	289345	223407	274078
A6NED2	RCCD1	57717.9	61994.8	59310.6	48685.3	43763	52122.1
A6NEL2	SOWAHB	13500.3	18476.8	16070.3	26994	28076.8	30630.1
A6NFI3	ZNF316	13857.4	21206.4	20076.2	29180	28010.2	28670
A6NFY7	SDHAF1	6001.41	1212.59	7645.7	18617.8	20198.8	20580.5
A6NGR9	MROH6	14996.7	26454.9	23111.5	Filtered	15068	8892.95
A6NHG4;P30046	DDTL;DDT	1.1111e+06	1.04865e+06	1.07943e+06	1.32645e+06	1.27625e+06	1.32069e+06
A6NHR9	SMCHD1	476304	487202	503739	262300	263761	284589
A6NI72;A8MVU1;P14598	NCF1B;NCF1C;NCF1	268315	70977.1	315003	1.13128e+06	1.15301e+06	1.18951e+06
A6NI79	CCDC69	5444.52	8832.63	8162.84	Filtered	Filtered	Filtered
A6NIH7	UNC119B	231260	274535	249655	148771	229594	149697
A6NJ78	METTL15	167369	191964	171836	168377	152684	175593
A6NJW9;P10966	CD8B2;CD8B	7543.33	Filtered	Filtered	Filtered	Filtered	Filtered
A6NKD9	CCDC85C	95819.6	109072	92709	68963	72513.4	56899.1
A6NKF1	SAC3D1	Filtered	22818.4	16691.7	106558	55762	112631
A6NKT7	RGPD3	281704	198373	441218	375333	366976	334599
A6QL63	BTBD11	Filtered	9450.89	8439.02	918.367	2397.03	1
A7E2V4	ZSWIM8	73405	79173.2	77108	66102.4	62424.7	59067.6
A7E2Y1	MYH7B	Filtered	15575.1	Filtered	Filtered	20680.8	Filtered
A7KAX9	ARHGAP32	191463	213273	201638	117644	117034	129758
A7MBM2	DISP2	Filtered	1961.14	Filtered	6976.97	5059.54	5054.53
A8CG34	POM121C	153263	178033	165313	269428	227144	257930
A8MPP1	DDX11L8	139519	141032	124339	51105.2	49765.9	61848.9
A8MPS7	YDJC	77087.8	79987.1	67507.5	11541.2	12937	16229.2
A8MQ03	CYSRT1	11340.7	23373.9	18072.2	40718.9	50789	42999.4
A8MT69	CENPX	105278	110611	105398	252381	142947	69894
A8MTT3	CEBPZOS	349513	390879	341276	289809	298139	235153
A8MW92	PHF20L1	24286.6	31345.6	27771.3	60941.6	61979.8	47788.3
A8MXV4	NUDT19	325627	341483	269064	272132	326366	352216
A8MZ36	EVPLL	Filtered	Filtered	Filtered	Filtered	Filtered	Filtered
A9UHW6	MIF4GD	223777	221316	207611	171736	172466	161627
B0YJ81	HACD1	23177.1	3533.46	41381.9	38909.6	34627.9	35378.6
B1AK53	ESPN	Filtered	Filtered	Filtered	38677.8	Filtered	13668.4
B2RTY4	MYO9A	34802	33825.9	28400.5	10981.3	14013.1	10081.1
B2RUZ4	SMIM1	118044	100167	Filtered	91601.5	Filtered	116174
B3EWF7	EPM2A	335660	401926	309394	242440	269698	270644
B7Z6K7	ZNF814	19436.7	44186.9	48075.4	72176.3	64118.4	69110.4
B7ZAP0	RABGAP1L	108902	113433	103745	90536.7	119133	135649
B7ZAQ6;P0CG08	GPR89A;GPR89B	275284	321974	293471	301741	337408	330528
C4AMC7;Q6VEQ5	WASH3P;WASH2P	343992	246766	366080	266764	302520	283222
C9J798;O43374	RASA4B;RASA4	Filtered	Filtered	Filtered	17053.4	18021.3	24971
C9J7I0	UMAD1	23635.3	26376.2	40144.8	40743.3	37423.8	36001.3
C9JI98	TMEM238	124288	129562	114023	358695	340133	317241
C9JVW0	INAFM1	Filtered	Filtered	Filtered	Filtered	Filtered	Filtered
E9PAV3;Q13765	NACA	2501089	2.81773e+06	2.61498e+06	2.17115e+06	2.10994e+06	2257174
E9PRG8	C11orf98	149864	107274	154320	266771	1.24439e+06	288038
L0R6Q1	SLC35A4	314836	367978	321880	189771	202192	198570
L0R819	ASDURF	271830	276655	277362	265822	255673	285496
O00115	DNASE2	1.09805e+06	991658	1.01117e+06	589716	572007	611561
O00116	AGPS	861669	879483	801904	550562	576595	563419
O00124	UBXN8	91010.4	102146	115750	31182	25228.2	29671.1
O00139	KIF2A	613414	498460	625295	369989	350665	372866
O00142	TK2	93009.4	52699	90954.5	148140	151010	152705
O00148	DDX39A	281970	259510	274403	133339	377705	244306
O00151	PDLIM1	906139	527170	1.07432e+06	2.8255e+06	2816120	2.91606e+06
O00154	ACOT7	2656438	3.02514e+06	2.90674e+06	2.70314e+06	2709913	2.54825e+06
O00159	MYO1C	1.09041e+06	1.23039e+06	1.06188e+06	2116730	2127905	2.12159e+06
O00161	SNAP23	457645	500380	468103	396555	439730	452099
O00165	HAX1	177751	156493	164048	106945	118050	80055.6
O00170	AIP	841009	851635	864101	2.62959e+06	2642252	2.39401e+06
O00178	GTPBP1	172147	141154	167882	162557	179482	155427
O00180	KCNK1	34646.6	46759.4	43003.8	36217.4	37061.4	32310.8
O00182	LGALS9	437088	401373	379650	365897	372474	419545
O00186	STXBP3	524610	574718	515724	261264	215680	252259
O00189	AP4M1	89651.6	103514	83519.1	95578.5	97040.3	96565.8
O00192	ARVCF	53923	57774.3	52059.6	448860	461496	501305
O00193	SMAP	1.19124e+06	583217	675781	384283	679584	1.00194e+06
O00194	RAB27B	186140	106065	289323	271990	278031	250866
O00203	AP3B1	647271	660103	591105	747638	737966	789930
O00204	SULT2B1	365183	581836	469879	2.84968e+06	2938145	3.00888e+06
O00213	APBB1	1	Filtered	882.384	Filtered	Filtered	Filtered
O00214	LGALS8	740784	711746	655089	138012	113226	138639
O00217	NDUFS8	507800	464018	502661	501615	498305	511570
O00220	TNFRSF10A	7399.61	Filtered	6022.62	1	Filtered	Filtered
O00221	NFKBIE	72627	77319.1	65679.8	26665	21852.9	23888.6
O00231	PSMD11	4609484	5321520	4704811	3469515	3.46608e+06	3438961
O00232	PSMD12	1.24494e+06	1.36913e+06	1.71922e+06	774913	837648	868584
O00233	PSMD9	945500	970318	900702	521593	529747	546754
O00244	ATOX1	2.10743e+06	2.29173e+06	1.94601e+06	1.07996e+06	1.08996e+06	1.00401e+06
O00255	MEN1	144584	140244	134381	100503	93381.6	97618.6
O00257	CBX4	161799	169828	162434	115588	101564	123128
O00258	GET1	63774.9	76572.3	67959.9	53611.1	73209.7	54120.7
O00264	PGRMC1	1.73236e+06	1.65547e+06	1.53223e+06	2.51377e+06	2.53962e+06	2.49743e+06
O00267	SUPT5H	789351	810772	730775	623476	608537	668022
O00268	TAF4	97258.2	100899	93050.9	73432.9	88528.2	103470
O00273	DFFA	616354	501915	598954	338819	457549	293648
O00287	RFXAP	43567.2	50304.8	41923.1	19231.7	26900.2	17389.1
O00291	HIP1	350101	398010	357749	94734	86698.8	84075.2
O00299	CLIC1	10726345	12620977	11037305	13935590	14208664	13235463
O00303	EIF3F	1.74039e+06	1650745	1.9679e+06	1.7769e+06	1.70675e+06	1.58204e+06
O00308	WWP2	113321	106768	102589	81411.5	78882.5	83209.2
O00311	CDC7	75959.3	88654.3	76311.5	31393.1	32463.5	33106.2
O00330	PDHX	149333	155221	166157	130854	129440	123898
O00338	SULT1C2	304716	335809	298240	Filtered	Filtered	2252.08
O00391	QSOX1	207899	210567	199205	417040	400585	425752
O00399	DCTN6	379286	431508	377656	324816	319967	244369
O00400	SLC33A1	104764	86935.1	102753	68442.9	102789	83511.2
O00401	WASL	297061	366147	323524	572134	497650	515181
O00410	IPO5	1.53467e+06	1.75456e+06	1.61421e+06	686890	635375	714717
O00411	POLRMT	92322.9	101409	108476	91572.7	139585	101582
O00418	EEF2K	95657.4	105033	92323.2	50886.5	55832.4	61989.3
O00422	SAP18	824207	475566	924041	706797	690397	717976
O00425	IGF2BP3	392620	365629	400348	938560	970156	905727
O00429	DNM1L	487042	444718	475523	492524	486963	494849
O00442	RTCA	206533	251587	215887	242942	244471	239389
O00443	PIK3C2A	123579	83881.6	143922	146273	158759	157049
O00458	IFRD1	92860.2	91831.6	84944.3	35370.3	43044.7	104245
O00459	PIK3R2	123214	130697	108416	53335.6	58625.6	48717.8
O00461	GOLIM4	340055	335721	467152	436729	480080	458104
O00462	MANBA	327130	304458	280787	247119	227842	217406
O00468	AGRN	197799	222072	197394	1.06267e+06	1.02497e+06	1.09135e+06
O00469	PLOD2	408467	444506	357894	62982.4	65468.2	67356.1
O00471	EXOC5	289898	294826	281396	144122	160739	174722
O00478	BTN3A3	65343.5	87060.2	Filtered	Filtered	Filtered	16526.3
O00479	HMGN4	114298	43660.9	241628	186164	156556	159476
O00483	NDUFA4	1.29115e+06	1.49245e+06	1.27468e+06	1.33169e+06	1.37534e+06	1.36552e+06
O00487	PSMD14	1.00481e+06	959654	1.01679e+06	825611	788172	815889
O00488	ZNF593	145052	147226	130445	177763	187703	225658
O00499	BIN1	529270	558732	537885	293588	311691	323446
O00505	KPNA3	1.02411e+06	1.12003e+06	889265	623212	661338	625634
O00506	STK25	67476.5	69447.1	64447.5	66607.7	65608.2	64597.3
O00507	USP9Y	130458	228966	231658	165845	180884	167756
O00512	BCL9	18034.7	22185	13837	30219.2	25789.1	14579.1
O00515	LAD1	1.59058e+06	1.76333e+06	1.40955e+06	2794824	3032628	2.94874e+06
O00519	FAAH	40934	44270	41327	187351	244745	224490
O00522	KRIT1	21165.8	32738.5	20451.9	38208.2	28980.5	26814.4
O00541	PES1	448915	489562	435590	302476	186000	205784
O00559	EBAG9	106083	178378	147896	47408.6	37188.1	66459
O00560	SDCBP	1052858	1231384	1.08285e+06	1636151	1.66048e+06	1.49973e+06
O00562	PITPNM1	37501.5	49299.8	38635.1	57717.3	53917.6	60376.8
O00566	MPHOSPH10	157762	166902	149702	90626.7	98233.4	105725
O00567	NOP56	1.36683e+06	1.23735e+06	1.15606e+06	697412	698402	716958
O00571	DDX3X	2.03124e+06	1.56874e+06	1.89534e+06	1467099	1.51143e+06	1.56198e+06
O00584	RNASET2	823402	751814	799800	197002	210469	182876
O00592	PODXL	596415	703728	582411	1.27455e+06	1468707	1.29873e+06
O00622	CCN1	12567.7	3526.73	202658	88701.2	84341.1	94135.2
O00623	PEX12	95030.5	97626.9	168618	Filtered	101817	Filtered
O00625	PIR	186617	143236	183193	413593	409856	328954
O00628	PEX7	88647.2	88416.5	85375.4	19669	21006.7	Filtered
O00629	KPNA4	881905	1.18814e+06	879303	935638	948370	913148
O00635	TRIM38	42760.3	47769.5	44655.5	21335.6	21938.1	21875.4
O00712	NFIB	48224.9	41484.7	38872.8	96179.3	93420.1	76069
O00716	E2F3	50024.1	55172.2	49464	28808.9	27483.6	26099
O00743	PPP6C	958851	1.17031e+06	1.02075e+06	1826336	1.90522e+06	1.68916e+06
O00748	CES2	47465.7	40072.4	40147.7	100239	93248.2	109821
O00750	PIK3C2B	127212	124739	114726	67450.6	89619.1	80827.1
O00754	MAN2B1	218365	252624	197746	60746.2	57062.2	62634.3
O00757	FBP2	106023	104156	101423	715360	695179	755161
O00762	UBE2C	405675	455372	370979	544563	587139	639579
O00764	PDXK	761005	693930	710518	960819	945052	949358
O00767	SCD	477177	447312	575451	570771	567755	657711
O14493	CLDN4	1.43139e+06	1.80854e+06	1.45033e+06	6883944	6052083	4.0469e+06
O14495	PLPP3	103318	101328	94034.4	40190.3	47920	29541.1
O14497	ARID1A	310417	239265	445974	303150	303502	293562
O14519	CDK2AP1	84747.2	106645	106059	446809	476315	806021
O14523	C2CD2L	37036	54606.8	32563.9	30081.2	26928.1	38758.1
O14524	NEMP1	134399	141617	120867	376685	372156	408381
O14530	TXNDC9	194839	191144	218175	223442	203377	210398
O14531	DPYSL4	175601	110846	20842.4	Filtered	Filtered	Filtered
O14544	SOCS6	15130.6	7934.22	9272.29	33292.6	34345	32255.9
O14545	TRAFD1	142170	166061	132205	90561.3	100338	94609.8
O14548	COX7A2L	519912	459493	512155	265218	267380	289290
O14556	GAPDHS	283588704	323734336	277240160	182574912	179485632	173172368
O14561	NDUFAB1	223859	276261	241520	157882	166431	163610
O14562	UBFD1	1.25637e+06	1419074	1.25925e+06	582811	602871	608228
O14569	CYB561D2	250648	293224	446984	349418	326069	333120
O14578	CIT	96452.9	98692.9	88255.9	118517	126650	120645
O14579	COPE	1.3392e+06	1.55879e+06	1.3527e+06	1.87555e+06	1.74814e+06	1.70004e+06
O14595	CTDSP2	18559	21810.5	21154.6	14281.6	13315.4	13784.6
O14602	EIF1AY	1.91296e+06	1.95752e+06	1859543	1.99836e+06	2.18366e+06	2.11022e+06
O14607	UTY	32598.7	42918.8	23398.4	Filtered	Filtered	Filtered
O14613	CDC42EP2	29431.9	34398.8	32955.4	96107.1	109549	98007.1
O14617	AP3D1	884009	887731	824442	734170	650218	707269
O14618	CCS	128153	162179	135303	481258	480471	488967
O14639	ABLIM1	167884	181834	168457	223157	205955	217603
O14640	DVL1	68611.8	72637.7	67678.1	156755	156040	219879
O14641	DVL2	221014	237577	286156	190507	182163	153539
O14646	CHD1	225008	245064	207478	192255	187150	185596
O14647	CHD2	88201.8	78998.3	76216.9	47078.5	51039.7	49740.8
O14653	GOSR2	694877	805767	657123	453045	451560	388915
O14656	TOR1A	441947	484991	407863	256874	252621	259212
O14657	TOR1B	191312	237444	208664	197898	171737	202137
O14662	STX16	155330	172279	142612	78145.4	104031	100326
O14668	PRRG1	21349.5	43376.5	19285.8	79685	70920.7	71664.9
O14672	ADAM10	778977	929058	735362	1.37774e+06	1.41664e+06	1.43304e+06
O14678	ABCD4	22183.3	20569.2	16279.5	43218	40842.2	37717.8
O14681	EI24	77774.9	87653.4	63949.8	276674	280364	307676
O14682	ENC1	63274.9	37058.6	52625.6	114324	139656	130147
O14683	TP53I11	22416.2	26700.4	27878.3	75587.8	74988.9	69042.8
O14684	PTGES	1.45692e+06	1.50182e+06	1.17007e+06	265472	276905	268231
O14686	KMT2D	46497.3	48341.9	41995.8	32008.2	27324	32292.7
O14709	ZNF197	18002.9	21414.7	21000.4	5609.79	Filtered	Filtered
O14713	ITGB1BP1	25740	37851.9	34368.6	25940.5	23639.2	20495.4
O14717	TRDMT1	12209.4	Filtered	15641.9	15625.5	9482.83	Filtered
O14727	APAF1	190906	212569	176656	76738.8	85680.1	91421.1
O14730	RIOK3	224684	261273	237856	127990	136373	136947
O14732	IMPA2	123039	144601	87898.4	262874	249362	257815
O14733	MAP2K7	54763.4	47716.6	45765	141546	147290	147204
O14734	ACOT8	77830.5	45126.9	80708.1	198813	203523	198605
O14735	CDIPT	341002	344545	472829	303640	314236	317872
O14737	PDCD5	541773	478711	566626	455489	463078	407178
O14744	PRMT5	1.51823e+06	1.5779e+06	1.47429e+06	686917	707204	744772
O14745	SLC9A3R1	2.40586e+06	2417221	2.21447e+06	5.21261e+06	5159350	5.31669e+06
O14753	OVOL1	11594	10008	9535.97	24512.5	36427	27195.2
O14757	CHEK1	119822	129128	121518	126597	119027	136416
O14763	TNFRSF10B	362186	499234	358962	685798	670509	483272
O14772	FPGT	350697	323559	313940	136734	161938	159431
O14773	TPP1	367305	434395	364086	247868	261241	246756
O14776	TCERG1	510937	557986	512487	476720	493780	482639
O14777	NDC80	415704	515518	368260	439076	674359	717821
O14782	KIF3C	26727.1	Filtered	17580.2	Filtered	Filtered	Filtered
O14786	NRP1	10297.8	Filtered	15497.7	67825.5	74686.5	74229.6
O14787	TNPO2	796861	1.10031e+06	989758	704241	639310	626061
O14791	APOL1	Filtered	Filtered	Filtered	81343.8	73203.8	88078.7
O14792	HS3ST1	Filtered	2798.27	1047.87	81956.2	70073	82741
O14802	POLR3A	130564	139972	112877	88532.4	93782.9	86759.4
O14818	PSMA7	7.27865e+06	7446284	7003897	5699198	6.06894e+06	6.12168e+06
O14827	RASGRF2	155590	122860	122441	151105	81930.4	204788
O14828	SCAMP3	846109	1.13675e+06	976987	981714	906894	886433
O14841	OPLAH	86342.3	83693.7	73580.9	34062.8	53982.1	52666.3
O14867	BACH1	98702.6	106179	94360.1	76908.5	89625.2	81855.6
O14874	BCKDK	144738	155269	131005	87982.9	89368.6	84154.7
O14879	IFIT3	31813.7	38265.5	36937.9	132886	148232	146166
O14893	GEMIN2	146043	161097	78366.7	80367.5	24082.2	35376.5
O14896	IRF6	109926	138380	120153	232903	218048	216631
O14907	TAX1BP3	1.92006e+06	2.41723e+06	2.51778e+06	2.40676e+06	2.2451e+06	2.09413e+06
O14908	GIPC1	1.10029e+06	974594	1034479	1.22423e+06	1.22797e+06	1.16893e+06
O14920	IKBKB	450967	454635	434450	328254	302576	63756.2
O14925	TIMM23	197758	198499	186699	253560	274860	232742
O14929	HAT1	1.69007e+06	1.45968e+06	1.32541e+06	917498	930860	879880
O14933	UBE2L6	471214	402594	449085	152046	93649.2	50223.6
O14936	CASK	331995	341112	335182	158991	129288	139794
O14939	PLD2	79738	108600	136301	72041.2	62572.9	72804.1
O14944	EREG	1.0536e+06	1.16148e+06	1.01497e+06	196477	249021	175319
O14949	UQCRQ	69657	28702.6	31404.6	13280.5	5489.19	5037.63
O14950;P19105	MYL12B;MYL12A	8577834	8712776	7683474	14950129	14744210	15415424
O14964	HGS	1.20691e+06	1.19225e+06	1.18188e+06	1.0213e+06	1.03044e+06	1.0671e+06
O14965	AURKA	31064.5	22290	39300.8	75061.5	72628.7	79420.6
O14966	RAB29	120243	134793	120725	71492.1	53493.5	54210.1
O14972	VPS26C	325695	306877	307750	30517.9	27329.5	22449.5
O14974	PPP1R12A	260574	268889	239007	230775	246949	243859
O14975	SLC27A2	215172	237331	230824	302034	310441	372117
O14976	GAK	437569	417256	397595	434904	423131	496643
O14979	HNRNPDL	2.69359e+06	1.88224e+06	2500731	2.35109e+06	2.37328e+06	1666667
O14980	XPO1	1.29e+06	1.3768e+06	1.24159e+06	813445	664106	688890
O14981	BTAF1	98854.2	83541.7	78820.3	68950.8	59596.1	50839.8
O15014	ZNF609	176506	167497	175256	89358.9	131071	134904
O15015	ZNF646	10760.4	12544.8	14731.2	9109.68	10505.4	7752.56
O15018	PDZD2	Filtered	4673.34	Filtered	Filtered	Filtered	Filtered
O15020	SPTBN2	63731.6	69015	60582.8	231951	227419	204907
O15021	MAST4	2702.14	3245.54	2268.19	378.624	890.16	496.188
O15027	SEC16A	1.05916e+06	1.18886e+06	1.0239e+06	700289	753618	762552
O15031	PLXNB2	728849	780430	725826	822936	819446	806352
O15037	KHNYN	54023.7	64278.3	49756.4	68998.4	72470.6	73527.8
O15042	U2SURP	1185390	1.2272e+06	1.1848e+06	587822	601230	577528
O15047	SETD1A	238161	259376	244226	68994.6	74201	81878.3
O15049	N4BP3	5316.59	6564.82	5247.78	17883.6	21359.2	22084.7
O15056	SYNJ2	159275	162901	159612	51116.4	86968.8	75410.9
O15063	GARRE1	14288.9	12451.5	11909.8	12646.5	40091.1	10441.1
O15066	KIF3B	72607.8	72742.6	66873	130250	127920	136874
O15067	PFAS	566437	604765	532605	181474	197836	204036
O15068	MCF2L	41274.5	44689.8	35316.3	39485	39253.5	18490.2
O15069	NACAD	1.23162e+06	1.35463e+06	1.34083e+06	1539756	1.47761e+06	1.36228e+06
O15075	DCLK1	Filtered	Filtered	Filtered	Filtered	12250.2	13395.1
O15078	CEP290	15619.6	10094	13528.3	5806.04	6057.11	11191.9
O15084	ANKRD28	81688.9	93440.8	79954.5	55782.7	58877.3	55482.4
O15085	ARHGEF11	51091.4	47668.1	78788.5	52755.7	52445.7	50769.3
O15091	PRORP	103235	99484.6	100284	68277.3	82145.8	79666.1
O15111	CHUK	699604	100048	739795	81511.9	87375	85001.9
O15116	LSM1	843344	1.12128e+06	Filtered	145875	233574	11063.5
O15118	NPC1	94268.1	98111.9	83969.9	297359	284159	292869
O15119	TBX3	86740.8	80726.9	71596.2	15513.6	72203.5	25253.5
O15120	AGPAT2	102890	102241	102024	174548	179701	174138
O15126	SCAMP1	227172	951414	826296	912595	794875	770461
O15127	SCAMP2	78409.8	83415.9	71746.6	99665.3	119755	136912
O15143	ARPC1B	1.50878e+06	1718045	1.59874e+06	1.7562e+06	1.6445e+06	1.82959e+06
O15144	ARPC2	1.23687e+06	1.31716e+06	1.21873e+06	1.30642e+06	1.19727e+06	1.30009e+06
O15145	ARPC3	614772	635646	594347	1.12492e+06	995933	1.0078e+06
O15151	MDM4	29871.3	35011.7	48377.4	Filtered	Filtered	Filtered
O15156	ZBTB7B	22455.6	27140.4	22461.6	32119.5	29767.9	28621.8
O15160	POLR1C	964129	909038	949179	682353	693141	701479
O15162	PLSCR1	235150	244365	232731	339151	323000	366909
O15164	TRIM24	282899	250949	260771	301596	322159	293262
O15169	AXIN1	29300.4	32348.2	27635.3	64896.1	62301.6	61281.4
O15173	PGRMC2	1.4974e+06	1.03044e+06	943644	1595279	1.61318e+06	1.62992e+06
O15182	CETN3	191870	173161	167129	46667.4	54146	71523.3
O15194	CTDSPL	68044.9	103429	63006.3	61833.6	77495.9	82275.5
O15195	VILL	113047	113113	108328	3995.64	7576.41	Filtered
O15197	EPHB6	18046.5	9579.67	9331.14	42536.7	60342.1	41277.1
O15211	RGL2	53056.8	55073.3	31519.1	61013.5	61562.5	55061.4
O15212	PFDN6	353590	371725	352294	711374	1.02698e+06	669146
O15213	WDR46	274719	328752	316954	188986	218611	177865
O15226	NKRF	258780	209258	245040	302644	321059	381108
O15228	GNPAT	38166.1	39635.8	33094.7	133050	137586	136466
O15230	LAMA5	104244	117137	93765.3	206863	203963	206790
O15231	ZNF185	123024	159049	114326	579147	600095	587459
O15234	CASC3	79902.5	79910.1	73442.7	49351.4	53173.3	49688.8
O15235	MRPS12	299257	288297	279573	231261	250171	217635
O15243	LEPROT	Filtered	Filtered	Filtered	1	Filtered	Filtered
O15254	ACOX3	146539	142460	139849	243443	256523	241125
O15258	RER1	1.31782e+06	1.3938e+06	1.2447e+06	1.12452e+06	1.17938e+06	1.10758e+06
O15260	SURF4	589582	686931	634268	1.72612e+06	1.68362e+06	1.62912e+06
O15264	MAPK13	913530	949998	777299	635004	736833	769167
O15265	ATXN7	60874.8	58733.4	61043.1	36566	39102.7	37174.1
O15269	SPTLC1	573258	980006	827370	797019	598443	680288
O15270	SPTLC2	848947	807737	816993	827360	785600	867244
O15287	FANCG	43372.5	57348.2	37203.9	24929.6	48420.8	26693.2
O15294	OGT	482740	530275	465335	271488	293146	299923
O15297	PPM1D	12706.6	26696.4	28176.7	14195.5	18174.7	22060.7
O15304	SIVA1	68909.4	70192.4	67240.9	45071.9	48453.2	42349.4
O15305	PMM2	2049340	2.22736e+06	2073220	2.11822e+06	2.06052e+06	2200876
O15315	RAD51B	41542.2	51364.9	42788.1	8045.03	9608.04	10233
O15318	POLR3G	153346	172433	124501	76214.3	73404.7	73441.4
O15321	TM9SF1	155459	160743	141156	177636	167170	170889
O15327	INPP4B	46270.7	92651.3	62869.4	205805	214346	221590
O15344	MID1	61933.2	69279	48632.1	36642.8	30303.4	24599.1
O15347	HMGB3	3.09398e+06	3.72308e+06	2.70492e+06	5360259	5.55509e+06	5100442
O15350	TP73	Filtered	Filtered	Filtered	Filtered	Filtered	Filtered
O15355	PPM1G	453037	414331	418103	706729	717780	728778
O15357	INPPL1	319150	331148	305842	166915	170066	190268
O15371	EIF3D	1760668	1.76979e+06	1648330	1.07729e+06	1.09865e+06	1.0874e+06
O15372	EIF3H	702039	519834	1.2965e+06	1.34325e+06	1359294	1.36476e+06
O15375	SLC16A5	Filtered	Filtered	Filtered	109338	83717.7	74582.4
O15379	HDAC3	95404.2	141616	92036.4	151191	136059	128729
O15381	NVL	318672	319099	347706	203762	183247	179610
O15382	BCAT2	358213	314827	378857	307636	301906	287742
O15392	BIRC5	37390.4	87031.9	80552.3	102940	94787.3	216913
O15393	TMPRSS2	45166.6	39447.5	33762.6	20217.9	24407.4	28341.4
O15397	IPO8	173849	182580	213092	165199	157143	168724
O15400	STX7	944360	373880	883208	610779	627500	255573
O15405	TOX3	190978	234185	211505	144257	134506	154418
O15417	TNRC18	26048	32240.9	28682.6	29053.5	28710.9	24936.4
O15427	SLC16A3	522327	590181	524173	430088	369146	442961
O15431	SLC31A1	50005.4	58877.2	42098.7	99626.2	95383.7	79479.3
O15438	ABCC3	99085	87285.3	82174.6	1.14434e+06	1.17149e+06	1105028
O15439	ABCC4	172699	172957	168290	73469.9	67426.4	64645.4
O15440	ABCC5	36833.2	36715.1	36452.7	11436.1	11446	Filtered
O15446	POLR1G	214900	536997	294307	440653	447828	552840
O15455	TLR3	97135.6	119007	103749	56424.1	48862.8	49173.7
O15460	P4HA2	291967	322385	275553	164044	178803	174021
O15484	CAPN5	89306.5	74437.1	52757.4	583137	618911	617766
O15498	YKT6	381703	497203	414266	430613	476923	447481
O15504	NUP42	83728.5	89809.2	90180.6	56132.7	72713.3	52334.1
O15511	ARPC5	1.98496e+06	2.24195e+06	1.78348e+06	2.65565e+06	2.64531e+06	2.23465e+06
O15514	POLR2D	238602	275851	319191	338653	428644	345426
O15516	CLOCK	72526.5	80827.8	73274.1	76481.5	72461.4	73565.4
O15523	DDX3Y	192542	193991	165355	Filtered	Filtered	Filtered
O15525	MAFG	17349.7	23002.3	18509.8	63812.6	59132.2	61169.5
O15530	PDPK1	163692	180493	162116	141049	152248	133366
O15533	TAPBP	849559	926097	853771	1.08507e+06	1.08068e+06	1.06611e+06
O15541	RNF113A	372552	173111	162952	163921	118314	185438
O15550	KDM6A	8239.78	8477.93	6158.62	44316.4	22057.7	28964.1
O15551	CLDN3	417660	465042	413500	2.32588e+06	2327078	2378379
O43143	DHX15	1.68202e+06	1.80386e+06	1.54965e+06	1.35537e+06	1.41505e+06	1.40211e+06
O43148	RNMT	399686	411742	374642	490438	464742	485851
O43149	ZZEF1	134245	136434	114329	44760.3	47423.9	37171.6
O43150	ASAP2	86366.4	397074	68410.1	635265	651936	646671
O43156	TTI1	214501	231232	189700	174301	175337	171432
O43157	PLXNB1	48427.5	36178.9	52932.3	74760.7	90306.7	78807.8
O43159	RRP8	528082	519022	479854	228496	247918	232012
O43164	PJA2	69646.2	73249.7	69457.1	21433.5	21351.3	24420.1
O43166	SIPA1L1	102468	105271	110588	35569.3	32312.8	41809.1
O43169	CYB5B	4.09328e+06	3820563	2361068	1216951	1.18667e+06	1.39918e+06
O43172	PRPF4	744779	747080	838965	718272	674517	759321
O43175	PHGDH	12653904	13084974	11771829	3882111	3871762	4.02409e+06
O43181	NDUFS4	229032	230415	209608	294165	309724	208603
O43189	PHF1	99719.4	51998.2	34084.2	183937	188084	163978
O43194	GPR39	102944	90200.9	103079	374078	369459	267963
O43237	DYNC1LI2	94385.9	74842.7	100632	45363.6	39635.7	38189.2
O43240	KLK10	24912.9	23107.2	29038.2	204020	182997	176269
O43242	PSMD3	1.44848e+06	1.22557e+06	1383444	866640	943872	928919
O43251	RBFOX2	157302	262442	180072	176926	180501	157443
O43252	PAPSS1	1.53088e+06	1.80043e+06	1.57055e+06	899566	929605	890271
O43264	ZW10	430161	467191	348769	291142	306427	288955
O43278	SPINT1	800135	841206	723216	1.52207e+06	1.57619e+06	1.50753e+06
O43286	B4GALT5	4533.67	6097.09	4565.39	21703.4	18644.1	18308
O43290	SART1	792100	856606	750901	551295	550738	554762
O43291	SPINT2	394301	435851	381784	1.12477e+06	1.12328e+06	1187706
O43292	GPAA1	80312.9	102476	73711	243421	249131	255323
O43293	DAPK3	118033	100950	109025	136778	138717	138137
O43294	TGFB1I1	13811.3	7512.58	8867.63	Filtered	Filtered	Filtered
O43296	ZNF264	3752.32	6023.96	7159.75	3247.04	3955.37	3929.39
O43299	AP5Z1	75321.9	85971	75891.3	75942.8	72305.5	71332.6
O43301	HSPA12A	102030	105494	95956.1	42434.5	39959.4	47044.8
O43303	CCP110	17010.6	33047.5	25686.3	30574.7	17785.5	31204.1
O43306	ADCY6	74116.5	81811.4	36164.3	55174.6	128414	55620.2
O43310	CTIF	Filtered	28464.3	35464.7	38423.3	21298.2	26000.3
O43312	MTSS1	7629.4	15157.8	12729.8	89993.4	90931.7	100321
O43314	PPIP5K2	2.39611e+06	2.58894e+06	148935	157489	1.77258e+06	124182
O43318	MAP3K7	84430.1	93087.9	84316	49337.8	56758.1	58578.9
O43324	EEF1E1	3.60621e+06	3.82205e+06	3.60617e+06	2.74182e+06	2.71919e+06	2.38921e+06
O43325	LYRM1	52701.3	57002	1.79187e+06	1.72354e+06	1.76418e+06	1.61484e+06
O43353	RIPK2	51546.4	52309.6	52388.3	86667.1	77951.3	84646.3
O43379	WDR62	64540.7	80668.3	76552.7	221736	214355	198832
O43390	HNRNPR	6.24995e+06	7146113	6556909	5533280	5771094	5.92342e+06
O43395	PRPF3	524616	471387	525336	570404	555876	545928
O43396	TXNL1	1.06575e+06	1.09338e+06	1.02741e+06	1.23059e+06	1.14776e+06	1.23766e+06
O43399	TPD52L2	259363	231555	322479	548637	533009	509986
O43402	EMC8	539598	506145	525810	401238	414999	445060
O43414	ERI3	391240	434599	400408	416664	458169	441736
O43422	THAP12	29343.6	27583.6	36228	55857.3	50512.4	57676
O43424	GRID2	52394.3	70222.8	53080.2	75646.5	62777.7	74052.5
O43426	SYNJ1	67220.8	72168.2	74124.3	26792.4	21425.9	21623.8
O43427	FIBP	182473	212317	186928	47658	99397.4	87912.5
O43432	EIF4G3	144101	134034	130887	139856	140889	147249
O43439	CBFA2T2	2.33678e+06	2.30142e+06	3322003	1.89118e+06	3.59943e+06	1989198
O43447	PPIH	712802	806618	717732	737443	719758	730723
O43463	SUV39H1	55482.6	60186.8	55821.1	28030.3	31866.1	38322.4
O43464	HTRA2	766606	923866	842198	542332	545772	537344
O43474	KLF4	68709.4	83950.9	79285.6	77171.9	74466.4	69623.5
O43482	OIP5	94985.7	109895	99004.5	36297.2	48077.8	24586
O43488	AKR7A2	621330	705067	624083	1.1223e+06	1149837	1.05911e+06
O43490	PROM1	78562	Filtered	38446.9	75454.1	124561	132061
O43491	EPB41L2	2.33536e+06	2.53895e+06	2.37596e+06	374439	373152	366545
O43493	TGOLN2	434065	469848	384200	920348	944451	833926
O43502	RAD51C	108995	129085	108444	23887	50352.5	43636.4
O43504	LAMTOR5	177603	219869	177433	214554	195901	220916
O43505	B4GAT1	94121.2	103440	87347.1	131165	116251	144259
O43513	MED7	150626	204725	209646	105430	114315	124506
O43520	ATP8B1	171674	197254	167496	295738	307386	311366
O43521	BCL2L11	1695.14	Filtered	5882.59	15481.1	11635	13086.3
O43524	FOXO3	58133.8	67566.2	43994.3	81225	82321.8	71920
O43561	LAT	Filtered	489.59	Filtered	2862.61	Filtered	3261
O43566	RGS14	Filtered	Filtered	Filtered	60168.1	82980.9	75161.2
O43567	RNF13	784.07	Filtered	Filtered	Filtered	Filtered	Filtered
O43570	CA12	Filtered	Filtered	Filtered	511280	472573	512343
O43572	AKAP10	81201.7	59691.5	82903.4	45867.7	51032.9	38612.9
O43581	SYT7	176009	193920	177366	128996	128160	126244
O43583	DENR	1.00301e+06	985356	1.1214e+06	1.53809e+06	1.3121e+06	1.45833e+06
O43592	XPOT	148008	155479	134446	367789	353035	380143
O43597	SPRY2	23525.5	26109.5	37241.9	Filtered	Filtered	Filtered
O43598	DNPH1	1.51377e+06	1.98538e+06	1.54825e+06	694222	654501	625221
O43609	SPRY1	22530.2	40826.6	21476	50917.8	36375.2	24805.6
O43615	TIMM44	493749	325189	476956	461906	499315	475363
O43617	TRAPPC3	1.07849e+06	908392	1.04676e+06	894706	888899	940611
O43633	CHMP2A	425022	465927	392563	635911	682837	747377
O43639	NCK2	593446	609940	564604	608627	670817	584822
O43657	TSPAN6	178452	141867	202965	368691	332810	376712
O43660	PLRG1	227121	231277	230980	164338	170348	166497
O43663	PRC1	147251	163517	145569	263659	279602	272326
O43665	RGS10	936768	550307	940967	93269.9	92253.7	95494.9
O43670	ZNF207	3218053	3.81779e+06	2.96428e+06	2.29905e+06	2.43675e+06	2.17063e+06
O43674	NDUFB5	280045	291336	278846	308104	273982	312865
O43676	NDUFB3	905873	964050	925874	812749	839528	816445
O43678	NDUFA2	1.00443e+06	1119616	1.03544e+06	1.20371e+06	1.20326e+06	1.1598e+06
O43681	GET3	1.18484e+06	1.29133e+06	1.21615e+06	686573	727205	701973
O43683	BUB1	53729.2	39730.9	60343	38300.1	33524.7	34690.3
O43684	BUB3	5.60604e+06	5687864	4.9871e+06	3.98966e+06	3.89972e+06	4.06355e+06
O43687	AKAP7	402000	426477	393974	149207	258534	187481
O43688	PLPP2	1.08093e+06	1.14657e+06	1.01069e+06	932086	996029	949119
O43707	ACTN4	3061899	3.2608e+06	2953797	13675941	13923512	12649624
O43708	GSTZ1	323827	370921	306611	220527	192502	171919
O43709	BUD23	551824	613989	514441	721200	725919	730904
O43715	TRIAP1	419431	437045	432978	282454	277406	270372
O43716	GATC	268804	335874	266808	90975	92311.3	98626.8
O43719	HTATSF1	431343	368486	403420	501785	502298	286891
O43731	KDELR3	105585	114716	120613	490375	450910	474456
O43741	PRKAB2	119174	128817	126987	29304.8	30549	29248.7
O43747	AP1G1	727669	464582	645580	626987	682252	659517
O43752	STX6	403164	323773	381987	227354	219308	239121
O43759	SYNGR1	153820	144660	142289	235035	241286	258024
O43760	SYNGR2	3.47375e+06	3.09744e+06	3133517	3.89551e+06	3792568	4134145
O43761	SYNGR3	16088.3	17494.4	12599.2	Filtered	Filtered	Filtered
O43765	SGTA	2.85306e+06	3322887	2.98241e+06	3.12882e+06	2.31818e+06	2.72234e+06
O43768	ENSA	1.37805e+06	1.04568e+06	1498018	1.3473e+06	1305943	1.22508e+06
O43772	SLC25A20	172969	191286	181432	205709	234596	224838
O43776	NARS1	3.82314e+06	4.22275e+06	3.71633e+06	5.51854e+06	5499946	5165816
O43791	SPOP	Filtered	Filtered	Filtered	Filtered	Filtered	31584
O43795	MYO1B	1.63299e+06	1.80834e+06	1.57414e+06	905432	922386	867907
O43805	SSNA1	155773	193111	157112	167759	182332	134054
O43809	NUDT21	435883	219923	574038	1.14581e+06	1.18802e+06	1.15221e+06
O43813	LANCL1	860298	922150	727312	383200	376143	406699
O43815	STRN	589253	602869	498870	104125	107028	108742
O43818	RRP9	328642	341302	246658	270949	198139	183250
O43819	SCO2	228638	251679	231572	163664	168563	156650
O43822	CFAP410	133572	137919	135653	11597.6	18253.7	19921.7
O43823	AKAP8	209219	185840	191768	137229	131247	136917
O43824	GTPBP6	331336	335673	307739	404016	402516	429080
O43826	SLC37A4	186946	180495	190017	464529	442510	482377
O43829	ZBTB14	22089.8	3673.24	56417.3	Filtered	Filtered	Filtered
O43837	IDH3B	864621	811729	806170	883938	899276	975814
O43847	NRDC	468592	493766	461679	562564	597898	517142
O43852	CALU	1.61068e+06	1.75668e+06	1.69793e+06	1.48903e+06	1.60521e+06	1.77421e+06
O43861	ATP9B	49080.9	53627.4	48328.3	11958.2	16597.5	16502.3
O43865	AHCYL1	428452	419588	406650	831742	862612	869412
O43889	CREB3	37690.1	43395.3	161320	62683.3	51105	48952.4
O43896	KIF1C	103290	151576	91238.2	100989	109251	94873
O43900	PRICKLE3	20698.9	30853.4	38489.9	23358.6	15791.2	15785.6
O43913	ORC5	125893	132754	118877	116514	106693	114184
O43920	NDUFS5	128308	140151	130224	227860	207716	219627
O43924	PDE6D	189285	232092	229651	78935	78273	81207.6
O43929	ORC4	265049	281336	257136	404104	406974	371871
O43933	PEX1	123686	136927	114705	102638	96564.5	84317
O43934	MFSD11	5403.94	Filtered	13298.9	15692.8	16508.2	15004.7
O60216	RAD21	91284.7	96167.5	88257	117621	820120	722379
O60218	AKR1B10	47669.8	36651.3	35209	56217600	58742912	57341780
O60220	TIMM8A	322132	443914	200235	411558	510978	420000
O60229	KALRN	Filtered	Filtered	13481.6	174409	148898	151157
O60231	DHX16	253521	258889	261613	166595	165484	186050
O60232	ZNRD2	91724.2	95780.4	100992	396196	429918	403231
O60234	GMFG	795744	551799	483388	282858	385563	419896
O60237	PPP1R12B	22704	26297.2	23378.5	Filtered	2800.12	Filtered
O60238	BNIP3L	Filtered	Filtered	Filtered	Filtered	Filtered	Filtered
O60239	SH3BP5	10518.4	12575.8	7622.1	Filtered	Filtered	Filtered
O60244	MED14	137806	149738	130177	127716	123875	129387
O60256	PRPSAP2	547213	598966	528053	218437	243833	234000
O60264	SMARCA5	964317	1.02014e+06	926322	671086	721506	724292
O60269	GPRIN2	303540	99783.8	271954	208657	579.993	Filtered
O60271	SPAG9	402421	469030	408352	362822	283890	342725
O60281	ZNF292	24919.8	18333.8	49242.7	13978.4	24618.9	15570.2
O60287	URB1	309047	329125	278820	270799	276121	277517
O60291	MGRN1	44883.4	27961	49509.5	34571	34123.2	32258.1
O60292	SIPA1L3	68281.3	61106.4	54948.9	118970	120063	117694
O60293	ZFC3H1	48745	58667.6	53877.5	47993	52223.2	49851.3
O60294	LCMT2	116960	122763	116062	58347.8	51302.1	61262.4
O60303	KATNIP	9364.69	24084.7	Filtered	20118.6	22295.1	35618.1
O60306	AQR	181235	179879	167274	202182	202468	186293
O60307	MAST3	46395.5	79189.2	56251.5	18534.1	26844.6	39810
O60313	OPA1	726647	827113	713883	470118	458489	458905
O60318	MCM3AP	160105	172152	150664	111568	104246	109468
O60330	PCDHGA12	8856899	9542032	8594398	6500548	7109309	6.60134e+06
O60333	KIF1B	270142	282846	274999	255169	256705	258187
O60336	MAPKBP1	12128.2	49574.3	29663.9	51606.9	31807.5	45480.5
O60337	MARCHF6	65347.9	76834.7	54147.9	98913.7	82278.3	77977.7
O60341	KDM1A	301161	314614	312227	160142	177220	195983
O60343	TBC1D4	288324	303863	318326	151872	132780	152324
O60346	PHLPP1	146309	145880	167678	100065	108217	157766
O60437	PPL	1.00121e+06	1.06685e+06	933898	1.86103e+06	1.85517e+06	1.72883e+06
O60447	EVI5	50690.9	67650.4	52291.1	32604.1	30881.2	23995.9
O60449	LY75	3500.33	6265.7	1	147654	147636	158641
O60462	NRP2	4186.95	1	4371.19	14868.8	14254.7	24211.9
O60476	MAN1A2	79507.5	56285.8	86140.8	92287.9	104026	96665.1
O60487	MPZL2	392811	431809	380833	793129	788008	806326
O60488	ACSL4	370711	412645	334392	1.96718e+06	1.96851e+06	1917282
O60493	SNX3	1.05473e+06	1.00855e+06	1.05559e+06	1.11096e+06	1.13469e+06	1.09233e+06
O60499	STX10	556123	624954	537982	155893	169203	198644
O60502	OGA	747027	626178	804416	331992	326887	299484
O60504	SORBS3	184561	164299	163813	35049.6	44801.3	90231.8
O60506	SYNCRIP	2.06731e+06	2.28207e+06	1.94971e+06	2.17124e+06	2.2426e+06	2269388
O60508	CDC40	187930	175883	144868	168287	158997	165251
O60513	B4GALT4	50380.9	58818.6	38494.3	45437.4	55044.3	53847.3
O60516	EIF4EBP3	Filtered	Filtered	Filtered	25852.3	25470.9	35838.8
O60518	RANBP6	91151.3	109686	104186	308964	314578	94925.5
O60524	NEMF	396759	409200	365856	186574	187350	214304
O60547	GMDS	445727	361654	452767	1.66216e+06	1.61845e+06	1.69942e+06
O60563	CCNT1	126261	125624	129224	97121.3	96560.1	98723.6
O60566	BUB1B	111795	91118.6	111689	68205.2	96760.8	96436.2
O60568	PLOD3	652778	725213	618701	1.17445e+06	1.249e+06	1.24973e+06
O60573	EIF4E2	332313	405436	329574	582200	573030	571498
O60583	CCNT2	129846	202745	192125	151015	170788	163443
O60603	TLR2	80716.1	81665.2	78111.4	1.06401	7202.65	1860.11
O60610	DIAPH1	442853	406080	477968	604304	572800	654970
O60613	SELENOF	101330	238170	214277	240301	166588	172584
O60637	TSPAN3	62671.7	43038.6	27982	1.30289e+06	1.37331e+06	1.44996e+06
O60645	EXOC3	273396	284500	271316	387940	467346	384165
O60656;Q9HAW9	UGT1A9;UGT1A8	Filtered	Filtered	Filtered	717295	747592	756316
O60658	PDE8A	20310.9	18181.6	18460.8	41437.5	44718.5	70626.6
O60664	PLIN3	2.35688e+06	629697	2.15056e+06	2.39953e+06	2.46397e+06	1.32333e+06
O60669	SLC16A7	Filtered	32135.9	Filtered	223822	264099	234434
O60671	RAD1	161914	154621	154489	201260	203086	209094
O60675	MAFK	21766	28065.3	17355.6	42055.7	47912.8	54855.5
O60678	PRMT3	626324	588020	555171	178231	435251	249119
O60683	PEX10	116476	128270	121444	54624.3	59063.3	50890
O60684	KPNA6	490884	545030	502630	664937	640206	508601
O60701	UGDH	9620021	9625464	9078157	17571744	18649244	19136764
O60716	CTNND1	1.89291e+06	1.80398e+06	1.86005e+06	2121354	1.91022e+06	2.03877e+06
O60725	ICMT	90503	116817	100596	224384	257076	226160
O60749	SNX2	1.03313e+06	944415	1.01144e+06	590397	602687	517952
O60762	DPM1	667870	727184	664072	982240	978329	995074
O60763	USO1	1.6739e+06	1.71288e+06	1.60275e+06	1.44698e+06	1.45067e+06	1.53116e+06
O60765	ZNF354A	7934.96	Filtered	7671.24	1888.54	3119.76	3323.22
O60779	SLC19A2	38089.5	22961.8	25638.3	88827.2	89839.9	95964.3
O60783	MRPS14	684518	862951	805041	653111	680895	649190
O60784	TOM1	232320	224639	219552	555044	551719	524860
O60814;P57053;P62807	H2BC12;H2BS1;H2BC4	16525360	4.62756e+06	28627672	36254892	28118982	32924704
O60825	PFKFB2	89363.4	102023	116662	193836	195776	179272
O60826	CCDC22	205021	156710	290305	267033	271408	269342
O60828	PQBP1	260044	208090	243518	454548	462933	438978
O60830	TIMM17B	722416	735783	682567	1.20883e+06	610347	1.20068e+06
O60831	PRAF2	362372	399949	354651	184409	79945.9	83648.2
O60832	DKC1	1.0747e+06	1326526	1.19932e+06	648375	697874	799711
O60841	EIF5B	448660	390947	448235	307497	325041	301082
O60858	TRIM13	19322.1	19967	Filtered	Filtered	Filtered	Filtered
O60869	EDF1	1.72569e+06	1.85765e+06	1.68369e+06	1.74651e+06	1.81831e+06	1.81901e+06
O60870	KIN	194073	218371	192744	326639	282939	243428
O60879	DIAPH2	72902.4	70752.5	69547.3	118260	111874	132435
O60884	DNAJA2	3443460	3395327	3.68639e+06	2168288	2.17813e+06	2.06309e+06
O60885	BRD4	242678	254009	222265	124365	132863	138880
O60888	CUTA	1.52964e+06	2.06956e+06	1.86514e+06	4.87692e+06	4.4199e+06	3.67089e+06
O60906	SMPD2	44158	40159.5	46632.1	28059.8	22031.6	29939.4
O60911	CTSV	195723	222365	195168	95360.5	95339.2	97584.4
O60921	HUS1	44453.4	52016.6	46450	80923.6	95439.2	75632.1
O60925	PFDN1	982489	1.20072e+06	984936	840324	860097	819396
O60927	PPP1R11	416191	455458	477570	536881	496821	421702
O60930	RNASEH1	11020.6	11038.2	12869.1	9925.74	13274.6	12217.1
O60934	NBN	192096	183272	188393	177627	192574	197030
O60936	NOL3	211830	191113	191424	195222	179041	180394
O60941	DTNB	23934.1	26557.4	26333.2	3980.1	75477.6	75268.2
O60942	RNGTT	804663	237352	204503	220223	874736	181161
O75027	ABCB7	159352	137609	160404	136967	146264	148346
O75037	KIF21B	8228.79	10342.2	8281.88	Filtered	Filtered	9013.94
O75044	SRGAP2	81942.6	79653	73202.1	80161.5	96585.2	87011.9
O75051	PLXNA2	64759	93608.5	37087	133581	127071	123180
O75052	NOS1AP	166258	181780	133869	72433.5	51592.3	55739.6
O75054	IGSF3	286880	291277	253308	310895	293379	300126
O75056	SDC3	101976	65064.7	86019.7	42529.3	35561.6	Filtered
O75063	FAM20B	127461	88102.2	126087	130744	126520	143354
O75071	EFCAB14	186863	236145	218483	372167	497361	283071
O75083	WDR1	2.48715e+06	2507142	2249255	1.60162e+06	1.67748e+06	1.63105e+06
O75084	FZD7	114705	129084	104083	50287.8	52334	50149
O75093	SLIT1	1.74012e+06	947849	1.86021e+06	936825	938043	802216
O75095	MEGF6	1991.96	2390.52	1673.37	4408.98	5597.92	4253.97
O75110	ATP9A	52477.2	48809.3	148949	159704	165906	188383
O75113	N4BP1	91115.8	77462.6	94181.7	31073.2	39007.2	42058.7
O75116	ROCK2	1.31063e+06	1.34551e+06	1.18906e+06	1.16016e+06	1.13973e+06	1.21769e+06
O75122	CLASP2	304653	319482	259682	112242	112626	123846
O75127	PTCD1	88087.3	90884.3	83217.5	124690	126926	125816
O75128	COBL	82773.2	81431	82346.5	26804.9	29188.5	29287.5
O75131	CPNE3	373648	231728	341216	363866	305203	347632
O75132	ZBED4	143964	223155	68015.1	213041	150208	197792
O75140	DEPDC5	52160.9	67134.4	38968.9	44578.1	34680.1	26591.3
O75143	ATG13	95957	65998.3	89007.6	119958	131220	117665
O75144	ICOSLG	158124	142003	156784	31605.6	27128.7	27918.2
O75145	PPFIA3	98382.8	109329	84904.2	234887	119570	113686
O75146	HIP1R	54037.1	56610.5	54386	114980	113131	105747
O75147	OBSL1	48011.5	Filtered	Filtered	36780.4	111707	49318.4
O75150	RNF40	233834	235612	250216	89868.7	96443.9	107851
O75151	PHF2	220861	251728	188383	166985	143824	158259
O75152	ZC3H11A	708925	738501	679586	497236	473766	503130
O75153	CLUH	523202	545165	501033	372356	378195	375958
O75157	TSC22D2	154522	172783	169810	198282	117141	126842
O75164	KDM4A	57988.4	66028.6	44272.8	47665.2	55049	50662.5
O75165	DNAJC13	124334	1.66386e+06	251117	283692	336654	264041
O75167	PHACTR2	268503	133860	134829	44200.4	43895.5	429677
O75170	PPP6R2	314639	334838	310267	249282	229237	259999
O75175	CNOT3	159784	172834	182420	200434	154479	152820
O75177	SS18L1	3009.87	1580.27	5169.03	43071.7	22183.2	23633
O75179	ANKRD17	602547	445503	694031	1.16234e+06	1.35214e+06	1.21662e+06
O75182	SIN3B	26595.3	30049	36284.9	33729.3	30852.1	34760.9
O75185	ATP2C2	94459.9	89755.2	93397.2	58048.9	70172.9	51061.3
O75190	DNAJB6	169466	186634	158767	223245	215962	253664
O75191	XYLB	100531	97173.5	71862.4	45138.1	29424	32038.3
O75192	PEX11A	9376.12	28251.6	Filtered	105542	91625.9	112986
O75197	LRP5	49980.8	80708.4	51870.7	113609	126309	71273.2
O75204	TMEM127	35151.7	26565.1	Filtered	91172.9	102828	89545
O75208	COQ9	199217	201922	186612	99546.7	100005	145144
O75223	GGCT	1.81822e+06	1.95197e+06	1.84954e+06	2.67389e+06	2717997	2828650
O75251	NDUFS7	467247	470255	459410	383591	334351	348451
O75290	ZNF780A	Filtered	Filtered	7196.71	Filtered	4689.41	8882.41
O75298	RTN2	215007	252684	216553	27538.2	27977	24321.9
O75306	NDUFS2	1.08438e+06	1.07342e+06	1.06644e+06	1.04593e+06	1.05127e+06	925925
O75312	ZPR1	604064	618687	655162	588250	584977	587036
O75317	USP12	20579.6	44343	43983.8	34318.2	22758.3	35555.7
O75323	NIPSNAP2	648633	642197	569125	735427	720034	732888
O75330	HMMR	161784	126984	167153	78265.3	68804.7	70438.8
O75340	PDCD6	326565	324853	313917	583932	605143	735588
O75347	TBCA	2189191	2.45376e+06	2.18934e+06	1.71436e+06	1.69043e+06	1.61265e+06
O75348	ATP6V1G1	1934231	2075571	1.97004e+06	1.1378e+06	865447	929089
O75351	VPS4B	440130	414154	456151	525039	504402	510488
O75352	MPDU1	1.52311e+06	1.35667e+06	1.44962e+06	505307	526075	502638
O75354	ENTPD6	70714.9	59816.8	74516.4	181629	189435	173794
O75355	ENTPD3	101027	116016	98985.3	Filtered	Filtered	Filtered
O75356	ENTPD5	28997.4	30768.7	29655.3	319524	306556	307315
O75362	ZNF217	42029.6	50648.8	43482.5	63750	63196.6	69556.6
O75363	BCAS1	48017	52856	44263.8	997484	1.01838e+06	1007676
O75366	AVIL	12565674	12431980	11881386	9189699	8773795	9444162
O75367	MACROH2A1	3.25718e+06	3.25643e+06	3.08357e+06	2.4148e+06	2.38039e+06	2.04701e+06
O75368	SH3BGRL	468984	493980	483723	771251	725544	802927
O75369	FLNB	2.27805e+06	1.62791e+06	2.19642e+06	5.26061e+06	5.46229e+06	5331195
O75376	NCOR1	39909.2	50012.8	49356.7	60765.8	56039	47856.4
O75379	VAMP4	45953.9	41269.3	41112.1	40498.2	41017.1	43096.8
O75380	NDUFS6	160562	183454	153710	294214	248519	274775
O75381	PEX14	362573	410154	303194	376772	409981	379036
O75382	TRIM3	88616.2	87992.8	71916.2	92383.6	96266.3	97405.1
O75385	ULK1	186736	Filtered	Filtered	76963.5	76252.5	76936.5
O75387	SLC43A1	63649.2	35393.8	57645.8	22383	16420.5	90197.1
O75390	CS	3217675	2535141	3.394e+06	3.98623e+06	4009101	4.19898e+06
O75391	SPAG7	437067	379808	372970	225442	217542	225916
O75394	MRPL33	272822	205307	199839	301905	277019	321417
O75396	SEC22B	1.91152e+06	2.2864e+06	2.02962e+06	1.05889e+06	1091855	1.08477e+06
O75400	PRPF40A	698099	719173	682940	320949	343389	336527
O75410	TACC1	680594	730362	664949	142705	150901	153588
O75414	NME6	82453.6	95610.1	75671	121619	110293	127299
O75419	CDC45	93346.8	88179.1	92530.3	178035	169666	168128
O75420	GIGYF1	68307.8	63112.8	60373	78514.9	70238.8	74059.6
O75427	LRCH4	266064	309827	303068	139189	136557	122742
O75431	MTX2	303863	387796	356929	265851	259463	262250
O75436	VPS26A	3.32128e+06	3905730	3.26974e+06	3.23514e+06	3253734	3.26788e+06
O75438	NDUFB1	2.31424e+06	1.98915e+06	2.19694e+06	1.8792e+06	1.7394e+06	1.84747e+06
O75439	PMPCB	1.54792e+06	1.63499e+06	1.47027e+06	1.62444e+06	1.60944e+06	1.5924e+06
O75446	SAP30	72231.1	88301.5	68425.8	23911.2	26977.7	15190.1
O75448	MED24	171911	110885	164708	96924.9	108674	97314
O75449	KATNA1	128753	138780	140727	58655.5	68083.2	73986.7
O75460	ERN1	143069	153085	137128	89107.4	91598	78053.8
O75461	E2F6	82784.7	61066.6	88176.4	40367.4	36794.4	47110.8
O75467	ZNF324	77710.8	114537	73859.9	122985	137841	156847
O75475	PSIP1	897159	1.04056e+06	964385	538485	563728	533309
O75477	ERLIN1	850636	965071	884761	395344	402481	404290
O75486	SUPT3H	35901	32042.6	26037.3	32195	31379.5	31646.5
O75487	GPC4	Filtered	7430.54	Filtered	96778.1	91830.8	94045.4
O75489	NDUFS3	1.13548e+06	1.39205e+06	1.26992e+06	1.71848e+06	1715157	1614975
O75494	SRSF10	129014	162754	128870	295406	268964	320164
O75496	GMNN	116717	149532	125213	167587	139366	173389
O75503	CLN5	63558.7	51899.9	61296.8	57376	51927.6	66729.2
O75506	HSBP1	42918.3	74465.9	54173.7	67464.9	75682	93421.2
O75508	CLDN11	Filtered	Filtered	Filtered	Filtered	Filtered	Filtered
O75509	TNFRSF21	7513.68	Filtered	5203.49	147625	151428	152692
O75521	ECI2	132023	148590	144938	10974.2	Filtered	Filtered
O75528	TADA3	37239.6	39030.8	35314.8	35315.8	35712.5	40070.3
O75529	TAF5L	76401.9	148697	75689.2	57476.1	62691.9	66175.1
O75530	EED	182433	205278	194920	196622	183172	191570
O75531	BANF1	1.12141e+06	1.16352e+06	1.04338e+06	3.37322e+06	3439101	3815134
O75533	SF3B1	806391	868677	797586	728398	747063	763376
O75534	CSDE1	2.63857e+06	2719215	2.42683e+06	1.95539e+06	2.06568e+06	2.13796e+06
O75554	WBP4	395967	506544	384379	259853	305896	230853
O75563	SKAP2	1	Filtered	Filtered	Filtered	4589.85	Filtered
O75569	PRKRA	1.26341e+06	1.29724e+06	1184659	412725	560469	604946
O75582	RPS6KA5	131783	158730	120766	143266	129211	132376
O75586	MED6	125852	132340	125939	51782.6	38250.9	79511
O75592	MYCBP2	96560.7	103785	101009	49786.5	60628.3	58203.7
O75596	CLEC3A	8570.32	Filtered	1398.61	182462	177953	179624
O75600	GCAT	53505.2	49235.3	46182.4	80294.2	70063.2	72906.8
O75607	NPM3	625376	672611	503109	785816	765102	1.54393e+06
O75608	LYPLA1	2.64691e+06	2.64078e+06	2.63939e+06	4.48548e+06	4.54039e+06	4.18686e+06
O75616	ERAL1	328199	350410	293306	282014	283198	281819
O75643	SNRNP200	1.38734e+06	1.17419e+06	1.42049e+06	1.22139e+06	1.30977e+06	1.23331e+06
O75648	TRMU	95068.9	92580.1	87540	109884	118884	131000
O75663	TIPRL	1.04123e+06	1.18249e+06	1.03129e+06	483286	449814	477525
O75665	OFD1	73341.3	75514.4	71073.8	20515.4	25906	23139.9
O75674	TOM1L1	591086	762103	599074	507583	482164	482755
O75676	RPS6KA4	194972	216790	188624	429205	443533	414472
O75683	SURF6	378656	427210	359934	244546	258643	248195
O75688	PPM1B	966621	1.39889e+06	1.26696e+06	745807	715244	750876
O75689	ADAP1	70466.4	62741.1	49378.2	239929	245518	233842
O75691	UTP20	200832	206898	197521	129709	143491	132273
O75694	NUP155	574124	620269	530997	428012	434362	442053
O75695	RP2	74400.7	72290.4	40683.7	382286	368100	358947
O75712	GJB3	36871.1	52668.5	53388.5	144547	129734	141023
O75716	STK16	7335.94	16755	7298.91	Filtered	Filtered	3119.74
O75717	WDHD1	288680	338602	310991	91557.8	103302	93010.3
O75718	CRTAP	178605	170243	168552	157368	168611	174227
O75746	SLC25A12	938835	1.10216e+06	950822	945183	929916	982637
O75764	TCEA3	195394	35609.6	37618.6	120446	125919	121730
O75781	PALM	Filtered	Filtered	Filtered	2725.24	1250.89	Filtered
O75787	ATP6AP2	130294	130284	132819	522457	529846	537597
O75792	RNASEH2A	710077	771444	724084	307961	313272	321647
O75794	CDC123	357495	463062	389013	546145	580614	542763
O75808	CAPN15	61185.7	89730.5	76054.8	39638.6	44580.2	48837.4
O75815	BCAR3	36760.1	36344.6	88739.5	173417	181850	166920
O75817	POP7	670320	832017	772421	1.10068e+06	1.19347e+06	1.14648e+06
O75818	RPP40	82305.1	81126	87086.9	40961.6	56405.3	59474.9
O75821	EIF3G	3.25213e+06	3.0792e+06	3.23663e+06	1.99019e+06	2.20847e+06	2.12922e+06
O75822	EIF3J	4.59312e+06	4639234	4.3661e+06	3.48556e+06	3.36613e+06	3814520
O75828	CBR3	709541	772637	536764	2.01178e+06	2.09117e+06	1.97883e+06
O75832	PSMD10	333556	165944	379450	332414	316334	313509
O75843	AP1G2	60486.6	84431.5	62871.8	106504	104390	101487
O75844	ZMPSTE24	551536	486660	563126	746142	757386	785100
O75864	PPP1R37	26003.9	44265	37508	112628	95688.3	98785.6
O75865	TRAPPC6A	88459.7	83825.9	96033.4	36367.5	36587.9	33272.7
O75874	IDH1	11730914	12299391	11824978	6.50729e+06	6232158	6359253
O75879	GATB	652855	688360	604602	470486	409245	381305
O75880	SCO1	659673	570661	629109	481462	502750	464050
O75882	ATRN	73382	77141.8	72786.2	96085.9	95379.2	109332
O75884	RBBP9	28284.1	36674.7	37001.1	105512	113118	101005
O75886	STAM2	216418	213879	172173	202488	190937	176939
O75891	ALDH1L1	180169	198298	175949	41208.4	25191	33840.9
O75901	RASSF9	15301.1	18347.7	16611.7	1946.83	12145.7	25433.3
O75907	DGAT1	103900	97687.4	101763	110281	139543	138435
O75909	CCNK	257603	394026	272376	253414	225761	227929
O75911	DHRS3	17238.5	23254	13700.8	254898	263850	285761
O75915	ARL6IP5	1.14718e+06	1.35639e+06	1103705	874493	875885	840469
O75923	DYSF	47946.5	136814	Filtered	Filtered	Filtered	68882.4
O75925	PIAS1	19199	56245.8	25430.6	53724.8	44856.2	60720.6
O75928	PIAS2	301336	307073	282573	312469	437817	725814
O75934	BCAS2	910288	386122	981527	478980	462272	695964
O75935	DCTN3	559374	598690	583460	405797	489680	454604
O75937	DNAJC8	867573	743420	910283	655057	614854	640736
O75940	SMNDC1	536218	604249	453398	382911	359469	371568
O75943	RAD17	129553	136949	133220	67866.8	78570.1	85901.9
O75947	ATP5PD	540670	234627	490040	511648	496921	420928
O75955	FLOT1	660628	699848	652403	687136	670054	725136
O75962	TRIO	41682.3	43898.6	40011.9	58334.4	51963.6	69772.8
O75964	ATP5MG	5.95147e+06	8005307	6856826	5.41879e+06	5.23312e+06	4.96314e+06
O75971	SNAPC5	Filtered	Filtered	1248.26	3334.36	Filtered	Filtered
O75976	CPD	164916	165961	151661	530827	547937	504144
O76003	GLRX3	3.15135e+06	3.33354e+06	3089612	2708435	2.86783e+06	2.99745e+06
O76021	RSL1D1	2.39934e+06	2.85251e+06	2.44309e+06	1328501	1.431e+06	1.29923e+06
O76024	WFS1	926654	1.03087e+06	917577	578112	596282	576730
O76027	ANXA9	95327.7	99499	121787	524452	494889	509795
O76031	CLPX	407993	420582	423678	338288	364929	386643
O76041	NEBL	161459	153668	145836	13036.7	16344.2	20203.5
O76054	SEC14L2	179685	64029.2	54324.2	234824	245024	263824
O76062	TM7SF2	791106	679066	773572	1.1445e+06	1085407	1.05812e+06
O76070	SNCG	6771.55	31483.4	11894.3	4.69774e+06	5.19087e+06	4.81387e+06
O76071	CIAO1	285817	312259	268420	254226	233413	241248
O76074	PDE5A	88113.6	176878	79308.9	132581	145410	136589
O76075	DFFB	157798	155719	166360	74835.4	13676.8	80695.6
O76080	ZFAND5	46079.4	66697.2	59188.3	172189	189720	171109
O76082	SLC22A5	41724.4	47192.9	82215.2	Filtered	Filtered	2216.45
O76094	SRP72	108392	105568	122938	100911	92397.6	91686.3
O76095	JTB	340267	418571	405954	751476	631298	784408
O76096	CST7	885479	930518	865972	Filtered	44257.3	92898.3
O94760	DDAH1	2.31628e+06	2458724	2.35184e+06	3.51898e+06	3706252	3.50135e+06
O94761	RECQL4	162389	203657	174844	53100.4	74232.6	71443.2
O94762	RECQL5	733490	653044	648165	765183	730251	512701
O94763	URI1	297447	319464	288049	143003	141255	128791
O94766	B3GAT3	218995	222884	217131	265240	255158	266334
O94768	STK17B	80980.8	123536	97077.2	137887	130913	107459
O94776	MTA2	810212	889932	750017	913557	933199	929344
O94782	USP1	47716.1	40829.2	38021.2	75028.7	44155.7	51784.8
O94804	STK10	46595.8	48223.4	41814.3	135759	134994	137500
O94806	PRKD3	10604.7	6034.78	6687.14	8625.24	8641.49	9291.08
O94811	TPPP	80472	72563.5	56716.5	351685	344679	340784
O94817	ATG12	217867	228795	196491	160183	156442	175386
O94819	KBTBD11	58645.3	78475.1	99808.7	95834.2	91921.3	90462.1
O94822	LTN1	297676	340108	305096	219819	218058	212931
O94826	TOMM70	517701	524595	508762	679913	638032	675765
O94829	IPO13	132478	126165	119196	73990.5	74025.7	72414.4
O94830	DDHD2	50934.4	39161	62095.5	43962.7	37981	38784.7
O94832	MYO1D	990821	1.05188e+06	910679	356934	366667	368720
O94842	TOX4	382380	430279	366060	252004	262507	233738
O94851	MICAL2	165853	169327	175779	140444	135550	153204
O94854	KIAA0754	6044.07	7714.02	5640.87	98657	82829.1	47619
O94855	SEC24D	317569	343894	308068	239568	247966	250261
O94864	SUPT7L	95573.6	99362.6	102080	77314.3	79690.6	73346.2
O94874	UFL1	994190	1.04066e+06	918648	340769	316768	374313
O94875	SORBS2	91982.8	100641	104054	39777.9	29034.8	64746.7
O94876	TMCC1	30912.3	32852.5	52575.5	46202.4	49847.5	41007.4
O94880	PHF14	116531	46356.6	103778	129663	138036	132481
O94885	SASH1	42594.3	36452.2	32854	13721.3	6428.62	10270.5
O94886	TMEM63A	240544	244578	221640	657344	680592	747485
O94887	FARP2	99691.3	75140.5	65562.7	69247.6	68335.9	64455.8
O94888	UBXN7	350110	388419	302545	252149	246660	249685
O94898	LRIG2	4769.45	8503.32	5037.55	Filtered	Filtered	Filtered
O94901	SUN1	149438	218827	209698	258887	252255	250358
O94903	PLPBP	734927	645882	732903	293045	320491	312725
O94905	ERLIN2	3303777	3.51809e+06	3234626	635308	604117	706721
O94906	PRPF6	1.57418e+06	1.64362e+06	1.48332e+06	1.27485e+06	1.28862e+06	1.32349e+06
O94907	DKK1	4375.67	Filtered	Filtered	273323	288509	282410
O94913	PCF11	120323	105397	130322	94756.7	105428	96892.5
O94915	FRYL	259810	192722	254819	319205	335892	288648
O94916	NFAT5	95068.8	101331	91478.3	46610.4	35526.9	47837.3
O94919	ENDOD1	516507	536290	427544	493661	538800	529857
O94923	GLCE	73470.1	86793.4	74391.9	62075.6	63107.3	68180
O94925	GLS	1.4702e+06	1.48208e+06	1.43518e+06	468854	435182	500901
O94927	HAUS5	193757	224041	193037	76597.1	84389.8	81858.8
O94929	ABLIM3	Filtered	6897.35	Filtered	196754	188727	169214
O94952	FBXO21	50044.6	60561.3	48630.9	30660.2	38160.5	39366.6
O94953	KDM4B	37248.7	47519.5	39390.6	31511.2	28674.1	21862
O94955	RHOBTB3	284924	301958	278925	Filtered	Filtered	Filtered
O94964	SOGA1	711353	557570	692123	716806	697094	745289
O94966	USP19	98320.8	84025.9	81633.8	51117.4	55130.8	58553
O94967	WDR47	48532.2	51424.5	44707.2	21882.2	24053.3	22008.6
O94972	TRIM37	26193.1	23177.2	26941.5	17560.5	14712.8	20832.4
O94973	AP2A2	1.07362e+06	1129509	955708	561618	547304	552473
O94979	SEC31A	26462.6	15780.1	36048.2	1.15725e+06	1.13075e+06	1.09412e+06
O94985	CLSTN1	174880	126113	122635	301778	289713	271209
O94986	CEP152	9563.6	43621.3	29563.2	34395.9	Filtered	Filtered
O94992	HEXIM1	610076	608623	543345	260840	244475	278603
O95049	TJP3	413086	438015	382897	305931	320566	305361
O95059	RPP14	621829	400888	572604	422442	338413	392461
O95067	CCNB2	122977	148560	111993	97556.9	103439	99293.3
O95070	YIF1A	1.97043e+06	2.17659e+06	732318	2.11832e+06	2.05085e+06	1976487
O95071	UBR5	127222	136490	120240	165395	183464	173498
O95081	AGFG2	27843.4	24293.7	18328.4	90097.9	120996	126377
O95084	PRSS23	140975	145664	136665	136219	130294	143360
O95104	SCAF4	407983	456091	415660	366813	212749	219989
O95139	NDUFB6	433673	612435	459387	334790	357048	618201
O95140	MFN2	288426	377007	333726	263027	230843	239327
O95147	DUSP14	64610.5	94745	97538	95734.6	91430	93283.4
O95149	SNUPN	41774.5	32595.5	40193.7	111787	117160	102135
O95154	AKR7A3	142745	149557	156082	417401	379114	421233
O95155	UBE4B	317230	293286	282230	215506	216682	234132
O95159	ZFPL1	665952	692761	663239	666282	731445	701545
O95163	ELP1	368826	417451	365481	158030	162294	150699
O95164	UBL3	102058	128904	92833	188447	161180	179180
O95167	NDUFA3	448007	495825	406536	656091	609251	606275
O95168	NDUFB4	684795	866610	771841	836606	847577	822031
O95169	NDUFB8	612550	481235	430959	549320	687655	565175
O95171	SCEL	76516.8	86402.7	72311.8	351890	349803	365619
O95178	NDUFB2	419343	343424	369925	571871	632777	700393
O95182	NDUFA7	427766	425646	394946	486956	533288	526173
O95183	VAMP5	32264.4	8659.65	43322.9	449016	309254	303946
O95197	RTN3	33076.7	33760.9	29344.5	22253.5	13984.3	22125.1
O95202	LETM1	2203659	2.45724e+06	2.19551e+06	1.67713e+06	1707247	1484139
O95208	EPN2	154221	176566	164440	72323.1	77291.1	65892.2
O95210	STBD1	412094	440649	409155	188880	173750	203473
O95214	LEPROTL1	58827.8	88325	89823	19813.4	20624.7	34730.2
O95218	ZRANB2	318443	313441	285978	191948	185077	185104
O95219	SNX4	194579	221482	183911	207548	205252	223519
O95229	ZWINT	204135	217645	194688	132184	142231	143519
O95232	LUC7L3	320012	350827	214369	204203	201839	198454
O95235	KIF20A	94538.5	82638.1	69101.4	69033.6	57654.1	52356.5
O95238	SPDEF	Filtered	Filtered	Filtered	38145.5	37628.8	41452.2
O95239	KIF4A	234256	253097	235645	248588	277087	240017
O95243	MBD4	43337	28745.4	40623.1	57098.2	54384.9	47272.5
O95248	SBF1	258667	264861	247838	104711	108632	90192.5
O95249	GOSR1	123764	153684	144892	298304	291108	289764
O95251	KAT7	248500	182070	240300	167264	154399	165482
O95260	ATE1	242575	257860	234382	66401.9	48559.6	66807.1
O95273	CCNDBP1	78588	94539.3	79879.9	39174.5	26418.6	42841.4
O95274	LYPD3	Filtered	Filtered	Filtered	Filtered	5945.26	9360.8
O95292	VAPB	872166	493794	449050	437387	480850	492418
O95294	RASAL1	165506	223158	276090	275729	212117	670542
O95295	SNAPIN	765309	799946	763564	528044	556184	554862
O95297	MPZL1	213225	224846	198300	304900	304218	310394
O95298	NDUFC2	507217	480595	472150	485307	514449	536596
O95299	NDUFA10	633658	612801	571256	580399	573307	628220
O95302	FKBP9	387830	352141	368565	706542	754608	727856
O95336	PGLS	3.5499e+06	3.70747e+06	3.49414e+06	4655959	4751098	4.09653e+06
O95340	PAPSS2	1222193	1.11052e+06	1.19495e+06	798028	790861	815361
O95342	ABCB11	166377	214750	46690.5	Filtered	Filtered	Filtered
O95347	SMC2	666341	642681	584398	300880	289473	423685
O95352	ATG7	276659	321430	263173	214067	209817	197939
O95359	TACC2	297536	314223	313908	207895	199785	202447
O95361	TRIM16	432795	495481	392312	186048	207951	186617
O95363	FARS2	27011.8	54599.6	46591.2	267219	263580	267219
O95365	ZBTB7A	14989.3	20994.1	24855.3	53368	44001.6	36987.4
O95372	LYPLA2	349804	409096	373802	414989	425070	416441
O95373	IPO7	6622379	7118494	6.11813e+06	3.71267e+06	3.46931e+06	3500566
O95376	ARIH2	174995	168155	161207	146578	145062	130643
O95379	TNFAIP8	34432.1	101661	52400	223441	217015	227230
O95382	MAP3K6	79905.7	89164.3	80157.3	104673	117406	106398
O95391	SLU7	162095	293517	264369	175784	133531	159048
O95394	PGM3	1.27856e+06	801925	1.18984e+06	612504	687276	628964
O95395	GCNT3	3717.57	Filtered	1221.14	259702	244988	276053
O95396	MOCS3	111944	155096	128255	157993	156003	157006
O95397;Q96JA3	PLEKHA8P1;PLEKHA8	28302.2	29001.9	26848.4	25855.8	27741.2	23756.8
O95400	CD2BP2	1.24639e+06	1320559	1.16428e+06	485440	475273	502118
O95405	ZFYVE9	23305.2	26177.4	14030.7	7442.77	8068.03	8724.62
O95409	ZIC2	54010.5	55036.7	51057.6	1	Filtered	Filtered
O95415	BRI3	30655.9	16757.8	27719.1	111961	107359	92193.9
O95425	SVIL	176545	183597	162079	91483.3	91946.3	97471.1
O95429	BAG4	153534	162212	142222	48374.6	35328.3	38675.2
O95433	AHSA1	1.62681e+06	1.8106e+06	1.66307e+06	918279	932208	873538
O95445	APOM	Filtered	6946.91	Filtered	123576	62600.9	44291.3
O95453	PARN	247947	265182	239276	221399	227119	246945
O95456	PSMG1	381558	304795	515644	366075	210864	370810
O95466	FMNL1	Filtered	Filtered	11152.9	748.527	102379	Filtered
O95470	SGPL1	1.57737e+06	1.5171e+06	1.19166e+06	992281	971586	1.06036e+06
O95476	CTDNEP1	106685	122431	126787	118956	87586.2	98656.9
O95478	NSA2	643334	656435	645010	600737	591768	565859
O95479	H6PD	369013	398831	291382	228815	174739	221327
O95486	SEC24A	329713	334797	866569	346586	488757	284357
O95487	SEC24B	843948	915928	856427	732525	793715	749057
O95503	CBX6	211850	268875	219086	157329	159449	163133
O95544	NADK	73723.8	56667.2	71916.4	143576	136729	127262
O95551	TDP2	232322	258346	220782	126465	114176	109932
O95562	SFT2D2	131898	39834.5	346525	466177	420251	435475
O95563	MPC2	67139.1	83655.8	68649.4	121409	120663	115491
O95568	METTL18	83404.5	86273.1	60239.8	40927.3	37381.3	53535.4
O95571	ETHE1	1.11679e+06	1.39865e+06	1.1692e+06	1.35652e+06	1.29349e+06	1.17702e+06
O95573	ACSL3	584944	695147	625863	924224	938295	942206
O95602	POLR1A	268709	291665	240908	172075	156936	204045
O95613	PCNT	54638.8	55123.9	45944.9	21116.1	17274.3	18827.4
O95619	YEATS4	79591.8	93902.7	97791.8	64410	71126.7	75071
O95620	DUS4L	4626.53	6316.3	8081.68	10725.4	Filtered	7589.41
O95625	ZBTB11	71740.1	63178	79852.3	60850.1	60767.9	62724.9
O95626	ANP32D	1252646	1.51484e+06	1.33585e+06	1.41612e+06	1.38032e+06	1412721
O95628	CNOT4	112014	117027	103385	88270.2	89104.5	89415.9
O95630	STAMBP	407884	428282	389110	226762	276599	271138
O95639	CPSF4	159873	169950	145753	129823	126317	138205
O95671	ASMTL	536107	520656	483904	263844	275581	278245
O95674	CDS2	33923.7	40129.2	35546.1	40533	38923.9	31840.8
O95678	KRT75	Filtered	Filtered	Filtered	Filtered	17212.5	Filtered
O95684	CEP43	370713	457291	355810	132764	124682	124260
O95685	PPP1R3D	66607.9	88829.1	62051.3	91002.8	141371	135783
O95696	BRD1	125422	131948	125602	123944	137997	131927
O95707	POP4	500524	576266	526225	234731	261905	234616
O95714	HERC2	97838.9	118300	112944	54574.8	44663	61993.7
O95716	RAB3D	521938	160011	745088	1.07921e+06	1.12809e+06	1.09792e+06
O95721	SNAP29	451813	446409	451833	405356	463168	421257
O95747	OXSR1	738607	488395	893767	800835	759697	755526
O95749	GGPS1	196280	248477	245390	875143	793060	195731
O95750	FGF19	715465	583232	576263	93390.9	124527	122769
O95757	HSPA4L	197435	146241	181198	258503	271113	276096
O95758	PTBP3	2.01242e+06	1372379	2.23062e+06	1.94338e+06	2.0105e+06	1.89483e+06
O95759	TBC1D8	2065.27	2801.51	Filtered	21226.3	10853.3	13284.8
O95760	IL33	49756.8	50416.5	63052.3	Filtered	Filtered	Filtered
O95772	STARD3NL	168500	261560	258054	180627	200264	182262
O95777	LSM8	975508	1.18794e+06	1.03801e+06	812837	955431	855782
O95782	AP2A1	1.54312e+06	1.6668e+06	1.22677e+06	1115573	1.08348e+06	1140681
O95785	WIZ	213404	232172	196384	168309	157799	153230
O95786	DDX58	93277.9	95837.8	77107.8	74034.3	70203.1	93136.8
O95793	STAU1	865717	881499	847287	1.09487e+06	1.09626e+06	1108282
O95801	TTC4	503804	472300	449831	223473	233149	237461
O95807	TMEM50A	53934.1	47568.4	40449.8	197782	179543	159348
O95810	CAVIN2	3711.47	Filtered	2673.39	60739	57877.7	66935.1
O95816	BAG2	444059	489023	456785	457030	402166	432696
O95817	BAG3	396586	427423	394838	132474	129930	123542
O95819	MAP4K4	66487.6	71625.1	77131.5	61185.3	61206.4	66548.1
O95822	MLYCD	224574	333217	190772	120374	134368	119339
O95825	CRYZL1	258780	305486	247751	105092	99386.7	108681
O95831	AIFM1	1.88649e+06	1905521	1.8478e+06	1.60727e+06	1.67745e+06	1.60836e+06
O95832	CLDN1	Filtered	Filtered	Filtered	58454.8	51072.7	50531.4
O95833	CLIC3	184882	140076	145590	338390	336484	309475
O95834	EML2	200126	198312	232257	700228	687446	694428
O95835	LATS1	110538	97449.7	127316	12749	187360	323534
O95848	NUDT14	60609.6	63248	56982.5	313111	343559	348743
O95857	TSPAN13	243558	226827	214306	160764	184604	184109
O95858	TSPAN15	58116	72491.8	78305.7	219381	193032	211431
O95861	BPNT1	838725	895717	760229	1.4725e+06	1.36647e+06	1.43156e+06
O95865	DDAH2	558673	288845	267537	575797	525607	600150
O95870	ABHD16A	122415	126768	136772	99382.4	101144	101447
O95872	GPANK1	30577.7	33557.7	30292.4	Filtered	10610.5	Filtered
O95873	C6orf47	97777.3	105116	92601	200815	281820	206483
O95881	TXNDC12	216788	240482	243367	346820	323720	317655
O95900	TRUB2	69312.2	52175.3	61748.1	107769	81684.2	94843.9
O95905	ECD	996920	830580	1.12452e+06	1.17017e+06	1.4954e+06	1526345
O95926	SYF2	170820	247289	231588	217642	203043	254739
O95948	ONECUT2	Filtered	Filtered	Filtered	27417.2	21950.1	26049.4
O95983	MBD3	100774	114206	119641	153044	161068	155771
O95985	TOP3B	143495	135513	143855	104702	87961.1	107432
O95989	NUDT3	157419	168501	217885	333921	311314	337393
O95994	AGR2	5.73884e+06	6.48731e+06	5638022	6355809	5847667	6.50486e+06
O95997	PTTG1	251416	218900	150288	117731	158164	176099
O95999	BCL10	254702	318204	267629	224693	273473	216028
O96000	NDUFB10	1.65914e+06	1.79748e+06	1.73017e+06	1.2472e+06	1.191e+06	1.29518e+06
O96005	CLPTM1	1.52151e+06	906084	1.44936e+06	2989263	2.89837e+06	2.8212e+06
O96006	ZBED1	78808.6	62667.4	27742.1	75322.4	24527.5	Filtered
O96007	MOCS2	1.11848e+06	686983	117484	573599	601633	963445
O96008	TOMM40	1.25735e+06	1.30529e+06	1.33323e+06	2.21534e+06	2177077	2.06969e+06
O96011	PEX11B	217562	229429	231261	300070	291328	311353
O96013	PAK4	200518	230935	187734	987692	972794	472990
O96017	CHEK2	13882	Filtered	37922.7	177742	199499	192929
O96018	APBA3	115846	110871	103887	81297.5	70171.3	76344.7
O96019	ACTL6A	441875	168877	739345	485789	479081	467111
O96028	NSD2	121405	156117	145940	98033.1	131583	138101
O96033	MOCS2	367316	173127	370272	390317	356351	365190
P00167	CYB5A	537815	535016	433263	1379541	1.40896e+06	1.47128e+06
P00325;P00326	ADH1B;ADH1C	Filtered	922273	3043.56	143936	146711	148540
P00338	LDHA	39516540	37863112	33069290	27315590	28342782	26414328
P00352	ALDH1A1	16398.5	22977.8	17351	21290686	20928656	21616092
P00367	GLUD1	3.57922e+06	3575939	3.44064e+06	3.58745e+06	3.4672e+06	3661564
P00374	DHFR	771779	864700	804310	254707	253435	253347
P00387	CYB5R3	2597329	2219476	2.4511e+06	4.65393e+06	4597045	3.41727e+06
P00390	GSR	2.20601e+06	2.29949e+06	2.20406e+06	2.16419e+06	2.2268e+06	2330594
P00403	MT-CO2	2.48173e+06	2790689	2.40943e+06	2.61142e+06	2732437	2.51851e+06
P00414	MT-CO3	21417	10849.1	23499.2	39280.8	43736.5	37488.4
P00441	SOD1	10666659	12278740	10520247	5.26639e+06	5.53731e+06	5.05716e+06
P00488	F13A1	16153.1	35320.2	16062.4	95989.8	92167.3	69210.1
P00491	PNP	4.01114e+06	2.79153e+06	2.98761e+06	3.66878e+06	3.61455e+06	3.71084e+06
P00492	HPRT1	3.66474e+06	3872928	3142970	2.1902e+06	2130754	2.15177e+06
P00505	GOT2	7544783	8194152	6.47589e+06	3.5087e+06	3.38098e+06	1.90893e+06
P00519	ABL1	320717	471316	470649	1323925	1.20423e+06	450343
P00533	EGFR	390461	411666	397707	667142	710794	713981
P00558	PGK1	5887376	6.62086e+06	6.02861e+06	10784433	9801207	10073663
P00568	AK1	437724	485873	473695	495155	502251	462090
P00734	F2	24589.1	Filtered	23740.2	388693	375792	195618
P00740	F9	38327.4	33608.9	28206.9	142162	168745	164323
P00742	F10	1	867.536	Filtered	27495.9	28055.1	22537.6
P00747	PLG	16529.2	37156.3	10909.9	90583.6	77116.2	76417.6
P00813	ADA	64728.1	57350.2	67039.6	18786	22256.3	13868.7
P00846	MT-ATP6	58948.3	96252.3	91840.4	168678	161061	172994
P00918	CA2	447242	506695	433772	1.2928e+06	1.30969e+06	1.28784e+06
P00966	ASS1	2.76757e+06	2.98796e+06	2652363	82451.9	98679.1	84514.5
P00973	OAS1	311512	328539	292618	230130	191006	188409
P00995	SPINK1	Filtered	1	Filtered	13802.5	19028.3	9275.4
P01008	SERPINC1	808149	919039	888877	2.29985e+06	2.16703e+06	2.23129e+06
P01009	SERPINA1	30928.8	37684.8	41841.6	1.32913e+06	1381956	1.285e+06
P01011	SERPINA3	56237.1	67060.9	34829.7	141209	145925	160238
P01019	AGT	Filtered	Filtered	Filtered	32461.2	22076.3	38606.5
P01023	A2M	682813	709453	657598	3.24787e+06	3.38011e+06	3394912
P01024	C3	300695	290303	295956	1.01496e+06	1.0333e+06	1.03802e+06
P01033	TIMP1	63038.6	65975.6	57292.9	314745	289376	320581
P01034	CST3	311382	334459	276095	1339856	1274613	1.26247e+06
P01037	CST1	1.88571	2493.29	7875.37	276325	259942	305134
P01106	MYC	177409	197754	172637	50127.3	51209.6	56134.8
P01111	NRAS	218387	207374	196805	307619	295909	304887
P01112	HRAS	1.07618e+06	1.17788e+06	1032317	1.12407e+06	1.11031e+06	959123
P01116	KRAS	150083	89222.6	125979	152476	158440	151533
P01127	PDGFB	Filtered	Filtered	Filtered	178276	172890	161851
P01130	LDLR	61483.3	60131.8	60497.7	84310.1	84437.8	129124
P01135	TGFA	110834	75215.7	102819	102163	103341	87252.3
P01137	TGFB1	56625	62749.4	55126.6	47344.1	82854	111809
P01344	IGF2	24711.8	Filtered	Filtered	451156	308938	369861
P01889	HLA-B	54935.7	51630.5	55033.1	24056.1	15994.3	29515.3
P02461	COL3A1	Filtered	Filtered	4827.69	48746.3	43480.7	38662.7
P02538	KRT6A	2487482	1.85121e+06	2.53529e+06	13286210	8553861	12867886
P02545	LMNA	10159996	9503820	10261358	28169684	27962742	28908966
P02647	APOA1	Filtered	Filtered	Filtered	427613	251428	103119
P02649	APOE	223847	51346.5	233578	223475	210063	430374
P02655	APOC2	17827	48853.2	Filtered	Filtered	Filtered	18223.8
P02656	APOC3	18788.4	6675.6	7243.67	6590.54	1781.63	Filtered
P02686	MBP	74557.9	2.41842e+06	57466	769641	818546	700330
P02749	APOH	38009	50656.9	38154.4	302262	331219	311360
P02750	LRG1	46563.3	6867.4	21208	242771	254273	206227
P02751	FN1	19599.1	28997.7	30771.2	198002	197687	195130
P02760	AMBP	Filtered	3378.91	4496.33	33172.2	21030.3	21209.3
P02765	AHSG	16731049	15531354	15535234	34807432	34909724	33573988
P02768	ALB	22517540	25035872	23219900	63115048	62257408	62067928
P02771	AFP	366833	410325	395819	1.48906e+06	1.32104e+06	1.55727e+06
P02774	GC	314737	278000	286258	904854	952912	851054
P02786	TFRC	1.15518e+06	1.10667e+06	1.17477e+06	1.61237e+06	1.62017e+06	1.71329e+06
P02787	TF	2.00956e+06	2.39213e+06	2.16145e+06	5850982	5.26336e+06	5283995
P02788	LTF	1.21315e+06	2.22886e+06	2.79427e+06	6880757	5492152	6266455
P02794	FTH1	584410	682542	587182	268876	269637	268068
P02795	MT2A	1.18216e+06	623026	557665	103500	96817.3	97582.6
P03897	MT-ND3	935101	1.09054e+06	958336	767198	1.54182e+06	761001
P03905	MT-ND4	217411	86668.5	218590	325531	310835	338147
P03915	MT-ND5	110956	128133	133655	199478	250691	242377
P03923	MT-ND6	552712	568388	495368	999884	985122	891092
P03928	MT-ATP8	1.66579e+06	1.64878e+06	1.51558e+06	1.36452e+06	1134189	1116729
P03973	SLPI	74871.8	84933.4	89587.4	80248.4	76737.1	72331.2
P04003	C4BPA	174180	112301	83560.5	164472	281348	298055
P04004	VTN	8952.42	Filtered	Filtered	65744.8	63151.1	56919.7
P04035	HMGCR	46279.2	61413.4	49864.8	75453.3	83677.3	80159.7
P04040	CAT	2.91772e+06	3280258	2.91803e+06	1.96333e+06	2.16096e+06	2217577
P04049	RAF1	71548.2	81304.2	55614.8	27647.3	29874.9	30975.2
P04062	GBA	976591	1.04111e+06	890710	1.58032e+06	1.62573e+06	1.6357e+06
P04066	FUCA1	217819	177422	201568	225102	214494	234304
P04075	ALDOA	7.60867e+06	5.14786e+06	7676990	7.9274e+06	7.95056e+06	7.55344e+06
P04080	CSTB	6211234	6626478	5.5155e+06	8852124	8866307	8994361
P04083	ANXA1	21258800	22615236	19581260	85145392	86027840	87287912
P04085	PDGFA	Filtered	Filtered	Filtered	34221.8	36235.2	39025.7
P04114	APOB	175612	127430	177340	656053	666973	629655
P04150	NR3C1	Filtered	Filtered	Filtered	Filtered	Filtered	Filtered
P04155	TFF1	54005.1	71963.2	55650.1	1235.3	4312.07	3593.52
P04156	PRNP	106312	105835	96588.1	465875	444254	448535
P04179	SOD2	2.0395e+06	2.28662e+06	2.05033e+06	732784	393241	352872
P04181	OAT	2.3106e+06	1791120	1763125	628541	633442	659956
P04183	TK1	1.36095e+06	1.65128e+06	1.55121e+06	1.659e+06	1.63236e+06	1.62664e+06
P04264	KRT1	112856	127757	108983	288998	290652	283747
P04350	TUBB4A	3080446	4456839	3.99326e+06	5.57788e+06	5108200	5470243
P04406	GAPDH	99258320	115034952	98671032	59012220	57655188	57147116
P04424	ASL	209001	206654	196528	689125	689931	733484
P04439	HLA-A	807116	746586	973329	1.74432e+06	1659783	1.63214e+06
P04626	ERBB2	292928	321461	274140	283137	288390	262780
P04632	CAPNS1	5.1616e+06	5767421	5272818	8402498	8644235	8485767
P04637	TP53	91269.4	89878.9	91258.2	240761	231353	241793
P04731	MT1A	Filtered	Filtered	1	Filtered	Filtered	Filtered
P04732	MT1E	1.6189e+06	1.83689e+06	1.58998e+06	352050	385334	228044
P04733	MT1F	232304	248538	145317	5086.38	14216.2	11160.3
P04792	HSPB1	8.04187e+06	6.46162e+06	9394541	3.16379e+06	2.98346e+06	3.18484e+06
P04808	RLN1	110222	122468	96101.1	69060	Filtered	66936.2
P04818	TYMS	1.08618e+06	1.12586e+06	1.01219e+06	345797	361975	372082
P04843	RPN1	7873780	7879590	7623430	8762676	8796490	9336454
P04844	RPN2	2679858	2.87521e+06	2.49537e+06	3.25331e+06	3.34335e+06	3.31545e+06
P04899	GNAI2	2782592	1.89485e+06	2.7114e+06	4938391	4.94239e+06	3.82411e+06
P04908;Q7L7L0	H2AC4;H2AW	67262.6	1367.07	Filtered	3331.78	Filtered	280.458
P04920	SLC4A2	126774	129210	110560	1.90669e+06	1.82533e+06	1.90154e+06
P05023	ATP1A1	6123400	6688345	5872203	5.70844e+06	5600410	5.8384e+06
P05026	ATP1B1	4813944	4446181	4.625e+06	6057361	5852737	5.26005e+06
P05067	APP	190649	172884	176880	243340	235879	225019
P05091	ALDH2	2.50295e+06	2.66375e+06	2496733	7.21343e+06	7030474	8.09457e+06
P05114	HMGN1	974306	612810	2.06808e+06	1.2941e+06	1.29043e+06	1.14672e+06
P05121	SERPINE1	Filtered	653911	548233	567201	608443	574954
P05141	SLC25A5	13351987	15925238	14179283	20574054	19684234	18701524
P05154	SERPINA5	Filtered	Filtered	Filtered	52410	45149.5	47027.2
P05156	CFI	37089.2	37741.2	38915.7	208945	182807	212773
P05161	ISG15	297599	329970	314118	759711	757572	751674
P05162	LGALS2	Filtered	Filtered	Filtered	13244.4	7123.23	Filtered
P05165	PCCA	578970	612732	565303	149973	163555	162080
P05166	PCCB	447778	493778	472885	284062	251187	267185
P05198	EIF2S1	4.56203e+06	5.22415e+06	4.99415e+06	3029891	3.0404e+06	3.08548e+06
P05204	HMGN2	179779	183980	189161	161011	102077	110568
P05362	ICAM1	480712	583211	501983	85664.3	84103.2	52760.4
P05387	RPLP2	11479644	12405007	9183474	12504430	12186670	12197818
P05388	RPLP0	9349668	9229236	9315600	7181427	8.15992e+06	7047830
P05412	JUN	Filtered	30073.7	31290.9	97325.9	101238	98439.3
P05413	FABP3	308613	475711	247311	72828.6	172211	107187
P05423	POLR3D	77728.7	75339.4	65400.2	38217.8	39117.7	34701.2
P05452	CLEC3B	42391.5	36512.6	32727.6	245417	241209	248756
P05455	SSB	1.54639e+06	1.72116e+06	1541878	1.17522e+06	1.24176e+06	1.19753e+06
P05496;P48201;Q06055	ATP5MC1;ATP5MC3;ATP5MC2	112494	220457	100605	51374.8	13667.8	21780.4
P05543	SERPINA7	70548.6	73846.4	63978.2	177411	192862	178371
P05556	ITGB1	1.34428e+06	1.43401e+06	1.28262e+06	2.0966e+06	2.07163e+06	1.98757e+06
P05783	KRT18	178608800	206869312	167907168	403072992	421878528	453502304
P05787	KRT8	115778504	116967096	115510976	277700992	240189120	111001264
P06132	UROD	462310	521469	451168	424473	452681	722334
P06213	INSR	45171.7	45715.5	48782.5	103107	105821	110795
P06241	FYN	56616.7	65215.7	55974.9	Filtered	Filtered	Filtered
P06280	GLA	166603	56874.1	110747	38120.9	151015	103349
P06396	GSN	4.0295e+06	4351711	3646424	6.66655e+06	6621406	6558344
P06400	RB1	208733	174496	205517	214445	168942	190430
P06454	PTMA	21881744	23401020	21255942	13004323	13655061	12724311
P06493	CDK1	2.94139e+06	2.96479e+06	2.77915e+06	3.66909e+06	3741678	3.73362e+06
P06576	ATP5F1B	8871247	9652880	7873327	7.3331e+06	7376781	7.64751e+06
P06703	S100A6	27927804	30733360	26404616	301467104	301364160	300686336
P06730	EIF4E	412672	437904	378420	678439	718451	753067
P06731	CEACAM5	19861.7	16495.7	16816.1	1.04473e+06	1.06302e+06	1149027
P06733	ENO1	64650644	65598428	63616708	54389788	54009508	51650784
P06737	PYGL	183010	111654	181330	363875	380182	360503
P06744	GPI	5.36728e+06	3967157	7192878	10064554	9641856	9734083
P06746	POLB	139944	154278	131249	53932.7	56297.2	43540.8
P06748	NPM1	7694218	8.02423e+06	7.46888e+06	8374117	6819438	6.96611e+06
P06753	TPM3	9650780	16094746	9576093	6806488	11916566	13714010
P06756	ITGAV	279904	267981	290689	519997	532363	536811
P06865	HEXA	730134	751153	665753	598021	586526	560648
P07093	SERPINE2	Filtered	8865.22	22294	3051.36	Filtered	Filtered
P07099	EPHX1	3.08066e+06	3008891	2.92116e+06	6.55787e+06	6701241	6700185
P07108	DBI	2.15186e+06	2.15609e+06	1.86097e+06	3719917	3.62323e+06	3.62477e+06
P07148	FABP1	1138.98	Filtered	1	24569.8	22722.6	Filtered
P07195	LDHB	46915196	43078836	44610192	25862632	24464762	25742228
P07199	CENPB	148224	151702	149934	137977	126174	128697
P07203	GPX1	392526	366936	355623	1.07692e+06	1121081	1.07211e+06
P07225	PROS1	49651.8	61800.4	34554.6	60763.8	66111	59145.3
P07237	P4HB	4.41402e+06	4549001	3.90064e+06	6144277	6.506e+06	7145152
P07305	H1-0	962073	841237	1.0234e+06	872026	991616	939163
P07311	ACYP1	708178	764212	689695	714535	710495	757625
P07339	CTSD	12624856	12656284	12603165	10417522	10628742	10575305
P07355	ANXA2	14009958	27154302	12850738	26196686	26039806	27138948
P07384	CAPN1	4982156	7.70791e+06	6.51093e+06	9627046	8651890	8991457
P07437	TUBB	50136368	63175152	45535904	54465880	58521872	53399716
P07476	IVL	Filtered	Filtered	46522.5	18905.1	24739	20640.7
P07602	PSAP	993970	1.20132e+06	1.02255e+06	2.73852e+06	3005187	2.86984e+06
P07686	HEXB	1.56719e+06	1767692	1.51219e+06	1382934	1.30588e+06	1.30896e+06
P07711	CTSL	1.90883e+06	2.00651e+06	1.87943e+06	509150	495102	532742
P07737	PFN1	80433232	86179424	65301060	69433640	68776072	69672160
P07738	BPGM	253468	242610	224863	312070	323828	245917
P07741	APRT	9194885	8715014	8809758	5213299	5566931	4638332
P07814	EPRS1	2301980	2.25488e+06	2617341	1.90105e+06	1.73611e+06	1899078
P07858	CTSB	5781332	6145661	5653953	2.5636e+06	2.53558e+06	2.70521e+06
P07900	HSP90AA1	74584088	71780448	69181528	17748600	17814488	20109018
P07902	GALT	310028	284117	318100	139014	133141	141696
P07910	HNRNPC	19944316	21644134	18940530	12028227	11655919	11999689
P07919	UQCRH	509373	490650	487514	288011	292408	290273
P07942	LAMB1	108785	110370	103469	89780.3	93890	95538.4
P07947	YES1	570845	620456	596116	1.04741e+06	1.0168e+06	1.08116e+06
P07948	LYN	459777	465980	413790	79568.3	72489.7	67550.4
P07951	TPM2	40140.7	35641	28377.6	210207	202645	193335
P07954	FH	5654299	5.24168e+06	5.14967e+06	3.59218e+06	3.74463e+06	3.43476e+06
P07992	ERCC1	228883	235290	212581	155752	165141	161649
P07996	THBS1	34403	55929.6	36759.4	229654	227425	233687
P08034	GJB1	Filtered	Filtered	Filtered	66672.9	74753.6	83174.1
P08047	SP1	197881	192936	246126	185891	190961	187140
P08048;P17010	ZFY;ZFX	40700.6	37342	34854.9	9534.35	13637	14625.9
P08069	IGF1R	25817.4	22394.1	25660.1	156657	159186	140629
P08133	ANXA6	1.00235e+06	1.05919e+06	951143	19977.4	13965.8	18654.6
P08134	RHOC	592997	534730	612496	2.45655e+06	2.482e+06	2204429
P08138	NGFR	Filtered	Filtered	Filtered	Filtered	Filtered	Filtered
P08174	CD55	953366	778100	862200	11633682	11965909	9792664
P08183	ABCB1	405413	427729	371560	32127.9	50725	44543.7
P08195	SLC3A2	4077895	4696759	3.96263e+06	3.06651e+06	3298897	3.109e+06
P08236	GUSB	308196	285124	270965	413126	439000	313649
P08237	PFKM	326842	370987	306832	283786	290063	282190
P08238	HSP90AB1	145509648	161334480	145138464	82075264	79028400	82856656
P08240	SRPRA	533175	253415	485861	692501	690481	697160
P08243	ASNS	3.43615e+06	3.39254e+06	3.33805e+06	2.07751e+06	2.10544e+06	2140385
P08397	HMBS	783413	779938	668974	642759	605759	661512
P08559	PDHA1	3.77188e+06	4.22066e+06	3.71096e+06	2523475	2.57638e+06	2.23854e+06
P08571	CD14	9668.53	22424	14273.5	194289	197595	180561
P08572	COL4A2	790448	778244	842754	1.42614e+06	1.53272e+06	1.46808e+06
P08574	CYC1	761473	954627	849685	566483	428050	441224
P08579	SNRPB2	363476	185484	353390	292298	297781	401711
P08581	MET	209494	220635	187575	670155	608684	671710
P08582	MELTF	Filtered	Filtered	1	62845.6	42380.7	42109.5
P08590	MYL3	Filtered	Filtered	Filtered	12896.9	Filtered	Filtered
P08603	CFH	11753	70904.6	Filtered	105463	126517	86517.3
P08621	SNRNP70	1.53249e+06	1.47602e+06	1513523	987270	936459	965793
P08648	ITGA5	191609	227185	173727	6686.38	Filtered	7394.71
P08651	NFIC	52371	58247	40937.5	79752.8	86241.1	83972.2
P08670	VIM	40975948	43748684	39250420	109747992	123360928	115258112
P08697	SERPINF2	189711	196950	176267	1.3281e+06	1.35591e+06	1.262e+06
P08708	RPS17	4545196	5338996	4.52683e+06	5.45742e+06	5.65171e+06	5.5559e+06
P08727	KRT19	75601880	77684208	72856680	194143040	200254464	205824512
P08729	KRT7	56113432	60386084	51294832	190316672	192829360	171864576
P08754	GNAI3	2.85914e+06	3.38037e+06	2920815	3706821	3834246	3.80593e+06
P08758	ANXA5	9991061	10017673	9316696	29753176	28519280	26736742
P08779	KRT16	6341.48	Filtered	11796.4	22050.2	14995.8	24572.7
P08865	RPSA	23086014	25682800	22018600	21924690	22182836	21748176
P08910	ABHD2	14202.8	3773.99	5281.38	74378.6	106883	153635
P08913	ADRA2A	3488.48	Filtered	Filtered	25520.5	24839.6	26171.3
P08962	CD63	417445	524452	603035	1.78192e+06	1.77254e+06	1.87301e+06
P09001	MRPL3	128296	136985	124354	133536	139727	136604
P09012	SNRPA	1.23566e+06	1147605	1.22402e+06	875355	929346	856168
P09067	HOXB5	5555.69	8347.77	6710.41	3716.37	5405.46	Filtered
P09104	ENO2	139371	145415	124487	567792	542664	574692
P09110	ACAA1	277602	274972	274258	173629	153759	166635
P09132	SRP19	536644	891103	844663	443935	497906	466973
P09211	GSTP1	26924976	26384962	25283574	35928596	35624052	36457364
P09234	SNRPC	252505	178771	249331	437684	400823	366922
P09237	MMP7	Filtered	45764.2	15533.9	768833	784954	793640
P09327	VIL1	771208	798438	693453	2.19185e+06	2.13963e+06	2.10767e+06
P09382	LGALS1	313761	358020	291783	1.26711e+06	1.28981e+06	1.29272e+06
P09417	QDPR	1.34184e+06	1.57921e+06	1.42521e+06	751278	792446	736189
P09429	HMGB1	2112038	2.21751e+06	3.00817e+06	1.83042e+06	1.97374e+06	2.12161e+06
P09455	RBP1	Filtered	Filtered	4530.49	Filtered	26426.1	Filtered
P09467	FBP1	203663	321789	259372	1.03991e+06	797691	878810
P09471	GNAO1	3348.35	Filtered	Filtered	Filtered	Filtered	29174.4
P09493	TPM1	171074	177288	168190	418885	463627	429109
P09496	CLTA	2.94373e+06	3375013	3.06183e+06	3002713	3.11209e+06	2.96357e+06
P09497	CLTB	1175050	1248646	1.15194e+06	624863	622242	646138
P09525	ANXA4	4.87075e+06	5.3888e+06	4.74525e+06	12405278	13154513	13198384
P09543	CNP	574643	631308	552487	516180	536679	564106
P09601	HMOX1	223686	243619	223096	150385	149124	142002
P09603	CSF1	14672.8	25955.5	41202.6	8907.09	24680.4	16508.6
P09622	DLD	2.58155e+06	2.2267e+06	2520736	4.05649e+06	4.0114e+06	3.44397e+06
P09651	HNRNPA1	18441116	19477468	17240608	16806490	15662243	16937912
P09661	SNRPA1	1.10585e+06	2.35093e+06	1.98442e+06	1.37014e+06	1.36374e+06	1.42553e+06
P09668	CTSH	509991	340571	316152	713339	737081	758436
P09669	COX6C	623987	587953	550244	960024	980368	1056373
P09758	TACSTD2	465687	511330	428148	1.1243e+06	1.20612e+06	1158123
P09874	PARP1	4634765	4.52794e+06	4277074	1.99223e+06	1.95257e+06	2.05124e+06
P09884	POLA1	10871948	14720010	11705756	10865303	11376783	12184809
P09913	IFIT2	33704.4	66421.4	30717	99334.8	111530	111551
P09914	IFIT1	52736.5	32411	26653.8	299963	295503	300738
P09917	ALOX5	Filtered	Filtered	Filtered	92920	82728.9	85908.5
P09958	FURIN	121386	144505	128734	71694.9	81413.7	72048.8
P09960	LTA4H	1.6922e+06	1.7981e+06	1.54069e+06	1.49686e+06	1.43756e+06	1.08159e+06
P09972	ALDOC	1.53058e+06	1809727	1.59489e+06	2.91851e+06	2.86289e+06	3.04969e+06
P0C0L4;P0C0L5	C4A;C4B	53257.6	67896	109284	143149	163515	201361
P0C0S5;Q71UI9	H2AZ1;H2AZ2	30243068	33083534	28376588	20665052	21512030	20818616
P0C0S8;Q16777;Q6FI13;Q96KK5;Q99878;Q9BTM1	H2AC11;H2AC20;H2AC18;H2AC12;H2AC14;H2AJ	67049896	76607816	64067832	92538328	94118888	92222288
P0C1Z6	TFPT	91674.8	98758.9	111586	81206.1	78344.2	77432.2
P0C2W1	FBXO45	129449	156829	135275	80026.6	106339	101823
P0C7P0	CISD3	134896	145940	136573	202954	200029	224407
P0C7P3	SLFN14	65099.4	46098.5	42504.8	31587.7	Filtered	37723.8
P0C7T5	ATXN1L	43742	47219.3	46874.6	22912.4	21709.6	21920
P0C7V7;P67812	SEC11B;SEC11A	10668.7	40948.8	9344.01	11016.8	Filtered	6827.75
P0C870	JMJD7	83758.6	90646.1	77359.7	43730.4	32401.8	32274.5
P0CAP2	POLR2M	57151.5	32652.7	79397.3	41766.1	41010.6	41944.8
P0CG12	DERPC	293786	305426	251750	619926	634116	624499
P0CG13	CHTF8	21245.9	19750.4	19951.8	17950.2	15480.6	13851.9
P0CG29;P0CG30	GSTT2;GSTT2B	239060	288183	147977	Filtered	15879.4	15929.6
P0CG39	POTEJ	Filtered	19378.6	16992.5	65944.9	69644	56958.2
P0CG40;Q8IXZ3	SP9;SP8	6545.21	7907.67	7265.79	Filtered	Filtered	Filtered
P0CJ78	ZNF865	2598.57	2350.58	3355.54	Filtered	1132.7	Filtered
P0CJ79;Q9NV72	ZNF888;ZNF701	18324.5	14316.7	18173.4	26803.4	17562.8	36914.3
P0CW18	PRSS56	Filtered	Filtered	Filtered	1	Filtered	Filtered
P0CW19;P0CW20	LIMS3;LIMS4	Filtered	Filtered	Filtered	Filtered	Filtered	Filtered
P0DI80	SMIM6	Filtered	Filtered	Filtered	14010.2	13159.9	11785.8
P0DJ93	SMIM13	33982	Filtered	34346.9	51459.7	54809.5	51287.4
P0DJD0;P0DJD1	RGPD1;RGPD2	36061.7	39818.5	38532.9	34938.6	37704.8	31526.5
P0DMM9;P0DMN0	SULT1A3;SULT1A4	586807	873682	540610	46421.4	37104.9	26857.1
P0DMV8;P0DMV9	HSPA1A;HSPA1B	3.32871e+06	3.02975e+06	3.29827e+06	8554710	8561115	8242519
P0DMW3	SMIM10L1	151374	145302	121640	94265.3	89551.6	85833.5
P0DN76;Q01081	U2AF1L5;U2AF1	1.70561e+06	1.78427e+06	1.58698e+06	1.51778e+06	1.62339e+06	1.60094e+06
P0DN79;P35520	CBSL;CBS	135521	Filtered	111670	Filtered	Filtered	Filtered
P0DP23;P0DP24;P0DP25	CALM1;CALM2;CALM3	15649830	17244364	13861741	12867727	13112773	12794765
P0DP91	ERCC6	49599	47426.3	46531.9	34807.6	32447.8	39193.1
P0DPB6	POLR1D	896536	835993	906288	439894	437173	355834
P10071	GLI3	13190.4	43618.9	Filtered	1	16659.3	7101.34
P10074	ZBTB48	29372.3	28813.8	30339.6	19314.9	27946.4	32762.3
P10082	PYY	Filtered	Filtered	Filtered	Filtered	Filtered	51285.6
P10109	FDX1	489401	511148	441506	215939	234742	222477
P10155	RO60	554619	618210	555614	390711	406965	395728
P10176	COX8A	711042	422059	817646	1.12412e+06	990183	955580
P10244	MYBL2	Filtered	31609.5	19545.3	31477.7	36066.3	31461.1
P10253	GAA	408857	424206	433259	54475.1	61231.5	56569.9
P10276;P10826;P13631	RARA;RARB;RARG	42893.3	38703.6	23843.4	74655.5	73511.4	101699
P10301	RRAS	703232	759419	682881	1.37862e+06	1.45594e+06	1426800
P10321	HLA-C	518841	393114	329533	382390	572950	832328
P10398	ARAF	240612	247358	214945	227587	216826	219289
P10412	H1-4	44692064	46532788	42710712	11118203	10958884	10681627
P10451	SPP1	Filtered	Filtered	Filtered	125857	120177	127351
P10515	DLAT	166304	167801	168988	327292	304864	330940
P10586	PTPRF	270097	285864	253493	391221	431090	403407
P10588	NR2F6	77239.1	31302.2	85314.1	148396	172767	208788
P10589	NR2F1	34004.5	19112.5	36355.8	39072.5	40910.8	43722.8
P10599	TXN	6331784	8549481	7.86513e+06	22291944	22486992	21835246
P10606	COX5B	4807634	5260444	3.68605e+06	4.95341e+06	4961651	4.85775e+06
P10619	CTSA	657904	712601	620820	1.83384e+06	1.70109e+06	1.5209e+06
P10620	MGST1	1.21103e+06	1.35999e+06	1.07035e+06	9720719	9491583	8952666
P10636	MAPT	162633	188144	166091	22790.5	42236	47289.8
P10643	C7	Filtered	15714.2	12041	62418.2	53962.3	70146.4
P10644	PRKAR1A	279238	333674	339583	189191	169299	250919
P10646	TFPI	Filtered	15769	Filtered	153502	153454	140876
P10721	KIT	179339	193556	155980	103378	148125	99183.2
P10746	UROS	114334	133060	121604	58155.9	74623.9	44336
P10768	ESD	786808	787931	670432	1375120	1.36527e+06	1.5089e+06
P10809	HSPD1	39653960	45007552	39427016	29962908	30300298	29008286
P10909	CLU	201295	216185	190056	169772	175491	188774
P11021	HSPA5	17062394	20106622	16506828	12416032	12679374	12391431
P11047	LAMC1	174489	171981	163788	165822	174948	176568
P11117	ACP2	60415.8	51237.6	64371.9	278434	284070	272925
P11137	MAP2	504012	575091	513608	45982	52748.6	50876.1
P11142	HSPA8	22732494	22790962	22085168	18305752	18968668	18877610
P11166	SLC2A1	1.33318e+06	1.24015e+06	1.39108e+06	2.71355e+06	2.72135e+06	2.50812e+06
P11169	SLC2A3	69963.9	125856	51093.5	310633	428927	16637.9
P11171	EPB41	332973	377202	326345	287437	263314	290277
P11172	UMPS	319805	260727	332979	372764	361102	352636
P11177	PDHB	2.83467e+06	2.20179e+06	2.76308e+06	1.62019e+06	1621116	1.70649e+06
P11182	DBT	625758	637773	553123	367423	400714	369766
P11216	PYGB	1.11437e+06	1144404	1.06283e+06	13214950	13330852	12570473
P11233	RALA	430977	463562	344854	699505	644178	689550
P11234	RALB	747942	864707	838282	1.50056e+06	1.8014e+06	2.22927e+06
P11274	BCR	83551.3	87721.8	84454.9	71783.5	80280.1	90119.6
P11277	SPTB	26329.2	14996.2	12789.7	Filtered	Filtered	8496.3
P11279	LAMP1	2.83464e+06	2.17405e+06	2712705	9397373	9294014	10264130
P11310	ACADM	3053815	2.6842e+06	2.96405e+06	1.31957e+06	1.31893e+06	1181557
P11387	TOP1	2.28049e+06	2.47801e+06	2.36486e+06	1.27306e+06	1.4026e+06	1.47851e+06
P11388	TOP2A	370907	308976	342424	269219	261689	272776
P11413	G6PD	4107552	4.36303e+06	4.45506e+06	17674456	17274668	17298186
P11441	UBL4A	524229	519233	483389	674655	658167	709628
P11473	VDR	25786.6	25940.8	53708.7	24064.8	Filtered	Filtered
P11474	ESRRA	39097.9	52649.2	59882.5	55721.9	62887.9	56811.7
P11498	PC	203359	203366	192114	727864	734024	744825
P11532	DMD	62246.2	49148.9	60816.6	Filtered	Filtered	1
P11586	MTHFD1	5701978	5.36263e+06	5275940	5.33592e+06	5397356	4846654
P11717	IGF2R	929367	1.18985e+06	974792	196616	202897	184964
P11766	ADH5	965430	930874	904861	1768205	1.77191e+06	1.57334e+06
P11802	CDK4	185870	219495	203742	160571	106650	132546
P11908	PRPS2	878322	956301	858718	279374	282135	284244
P11926	ODC1	40098.9	40967	44338.5	22763.2	18688	21368.2
P11940	PABPC1	3.21538e+06	3.73235e+06	3.42743e+06	2771798	2.58353e+06	2752566
P12004	PCNA	5.7657e+06	5.46209e+06	5.17393e+06	4.35148e+06	4323278	4.39371e+06
P12035	KRT3	Filtered	Filtered	Filtered	Filtered	Filtered	Filtered
P12081	HARS1	1.17558e+06	1.11425e+06	1.07136e+06	1.29343e+06	1.33181e+06	1.80557e+06
P12109	COL6A1	Filtered	Filtered	Filtered	Filtered	Filtered	Filtered
P12235	SLC25A4	32450.9	41141.5	29246	71674	71954.7	74763.9
P12236	SLC25A6	2.00342e+06	2.67439e+06	2.49968e+06	4.08897e+06	3889620	4086768
P12259	F5	116393	104208	75239.5	311880	321811	330503
P12268	IMPDH2	2740972	2875760	2.88176e+06	1.21052e+06	1.21114e+06	1.21272e+06
P12270	TPR	682467	337062	712782	511664	561615	516404
P12271	RLBP1	Filtered	Filtered	26436.2	55122.9	63930	Filtered
P12277	CKB	136712	40182.7	153861	1.21539e+06	1.2275e+06	1.12054e+06
P12429	ANXA3	2.49293e+06	2.51162e+06	2.30649e+06	3.30386e+06	3.35819e+06	3073176
P12532	CKMT1A	2.73612e+06	2.58655e+06	2437994	3.77454e+06	3189174	3.23822e+06
P12694	BCKDHA	264668	283274	259651	462369	488257	532317
P12755	SKI	153285	295728	144563	365012	45106.9	134922
P12757	SKIL	40775.3	23142.4	18488.5	59522.5	57152.1	48390.7
P12814	ACTN1	2.25118e+06	6.72606e+06	1.8519e+06	6.21616e+06	6112989	6097692
P12821	ACE	63755.9	70110.7	50813.9	Filtered	Filtered	Filtered
P12830	CDH1	235236	235075	211873	1411456	1.05783e+06	1520947
P12931	SRC	355412	351150	331357	1.33022e+06	1392839	1.49715e+06
P12955	PEPD	684979	441986	877259	706994	696860	721087
P12956	XRCC6	12938837	14813716	10653758	6.75849e+06	6874484	7253133
P13010	XRCC5	7.22083e+06	8438722	7188257	4219091	4.56556e+06	4.27924e+06
P13051	UNG	246222	252048	228713	698658	671732	565466
P13073	COX4I1	2205353	2.39737e+06	2.2717e+06	2.15993e+06	2.05798e+06	2.17486e+06
P13196	ALAS1	117448	96393.8	111227	52554.8	55394.4	60995.3
P13284	IFI30	5199.66	18913.3	12886.5	71154.1	57047.3	32280.8
P13473	LAMP2	111653	114651	120228	250201	237465	249825
P13489	RNH1	5318304	5.25896e+06	4.90153e+06	3046183	3.34224e+06	3.20689e+06
P13498	CYBA	169190	202585	179997	219785	231613	230468
P13591	NCAM1	8604.74	Filtered	8788.93	18393.5	27334.7	Filtered
P13637	ATP1A3	85085.6	83827	83535.5	9044.68	Filtered	3681.25
P13639	EEF2	41625480	40074340	39721532	26073504	27182884	26731508
P13645	KRT10	163542	173201	156694	631571	627370	653031
P13646	KRT13	256472	429763	491045	8994794	9700768	10052075
P13647	KRT5	13955379	14379910	12184113	64031256	65061200	22099546
P13667	PDIA4	3.43387e+06	2.42966e+06	3241215	6251739	6260741	6152304
P13671	C6	Filtered	Filtered	Filtered	1836.54	2065.15	1598.7
P13674	P4HA1	731631	772119	555026	245384	244391	259568
P13688	CEACAM1	Filtered	Filtered	Filtered	143482	132771	165089
P13693	TPT1	895693	955997	846354	477414	646129	1.28812e+06
P13716	ALAD	59784.4	65322.1	67883.6	298059	309104	316577
P13726	F3	83998.1	84992.4	85938.6	102231	55382.6	57370.2
P13747	HLA-E	29889	18548	8640.83	48788	47123	61389.6
P13797	PLS3	1.49771e+06	1.4737e+06	1.3536e+06	2689912	2627878	2.60496e+06
P13798	APEH	1.05617e+06	1.18199e+06	1.07565e+06	800095	740369	719505
P13804	ETFA	1.56298e+06	1.31909e+06	1351877	2808080	2956242	2.63493e+06
P13807	GYS1	209429	305318	262258	239585	202204	209063
P13861	PRKAR2A	1.83919e+06	2.01687e+06	1.84862e+06	1288460	1.30444e+06	1.20512e+06
P13866	SLC5A1	16417.4	22302.7	30841.7	301177	297565	318484
P13984	GTF2F2	436453	419283	406085	274914	276995	284695
P13987	CD59	513539	537047	510552	2.75642e+06	2.66601e+06	2851415
P13994	CCDC130	68548.3	77718.4	26361.2	79765.7	52215.9	44234.2
P13995	MTHFD2	437704	974701	884543	369511	311581	337824
P14174	MIF	148724	85850.1	161149	285511	274314	276143
P14209	CD99	262779	234255	288656	89558.6	100916	83093.6
P14222	PRF1	Filtered	7764	Filtered	25721.7	52346.6	21537.9
P14314	PRKCSH	5523906	4.93211e+06	5665203	4731887	4.75732e+06	4635562
P14316	IRF2	72878.7	108627	Filtered	2347.72	Filtered	Filtered
P14324	FDPS	3.49397e+06	3.95629e+06	3514055	2257347	2.28212e+06	2353752
P14373	TRIM27	84696.3	96429.5	80236.5	42768	49602.5	50437.9
P14406	COX7A2	340389	417396	408792	902650	818847	824985
P14543	NID1	63485.4	33907.5	31613.8	30136	49801	40450.6
P14550	AKR1A1	2669707	3.11977e+06	2.4817e+06	3106336	3.14771e+06	2.7882e+06
P14618	PKM	57165020	57446816	54635608	51666376	34176396	37318904
P14621	ACYP2	696124	573805	699102	148851	141360	136009
P14625	HSP90B1	17784190	18474130	16925286	14199673	14411550	14430204
P14635	CCNB1	150986	157030	142051	126423	138685	155571
P14649	MYL6B	10478560	10563097	10200429	15607912	16802356	17567690
P14678;P63162	SNRPB;SNRPN	3.74525e+06	3991308	3.35074e+06	3379501	3.45438e+06	4699082
P14735	IDE	573483	640336	532928	625120	626896	650430
P14854	COX6B1	479895	398561	558532	617827	488114	508730
P14859	POU2F1	199977	221790	193726	212664	188612	209222
P14866	HNRNPL	4.49343e+06	4.92697e+06	4289445	2.61939e+06	2800355	2.71541e+06
P14868	DARS1	3.36808e+06	3.14939e+06	3.11229e+06	2.7048e+06	2.96894e+06	2.56075e+06
P14923	JUP	1.03948e+06	845761	943660	1.22218e+06	1.17041e+06	1.16821e+06
P14927	UQCRB	892776	956570	920919	641292	601406	614812
P15036	ETS2	141363	113184	139252	61731.9	54553.2	42474.6
P15056	BRAF	316587	326668	327486	205380	233097	213057
P15104	GLUL	595596	583013	593946	2.38872e+06	2.16606e+06	2.45865e+06
P15151	PVR	76548.3	90555.8	76448.7	181179	197053	183858
P15153	RAC2	499456	558160	546270	201926	206397	219874
P15170	GSPT1	2.06574e+06	2.17506e+06	1.94771e+06	2.45749e+06	2399116	2.50353e+06
P15260	IFNGR1	404773	445271	374438	192675	188966	195919
P15289	ARSA	78235.5	103149	93980.9	51851	45249.3	45802.9
P15291	B4GALT1	103346	90867.4	69549.9	303605	300615	200438
P15309	ACP3	132435	132777	118902	85512.6	76062.5	69751
P15311	EZR	2.5314e+06	2323043	2.65315e+06	1982561	1.96494e+06	1870042
P15313	ATP6V1B1	1.17677e+06	1.53432e+06	1.38117e+06	693836	563727	488860
P15328	FOLR1	243471	119188	248938	153240	35764.4	29930.6
P15336	ATF2	56846.6	55444.1	51818.1	80728.3	98953.4	104735
P15374	UCHL3	1.83126e+06	1.94279e+06	1.40595e+06	1.42146e+06	1.39382e+06	1.75047e+06
P15408	FOSL2	138302	139555	134017	52246.5	46511.8	59293.3
P15428	HPGD	709339	682945	596644	559444	569960	591866
P15514	AREG	40505.6	35281.8	36906.3	47888.5	42694.2	48105.4
P15529	CD46	1.62593e+06	1838256	1.53689e+06	922204	645753	887955
P15531	NME1	1.82422e+06	2142553	2.05379e+06	3.02975e+06	3.25886e+06	3.08897e+06
P15559	NQO1	3123344	3.11809e+06	3.18026e+06	6733239	6.69161e+06	7279755
P15586	GNS	747298	727887	691403	576599	581520	626671
P15735	PHKG2	Filtered	24272.3	Filtered	153347	153700	157715
P15822	HIVEP1	2905.7	Filtered	2889.26	11275.8	3276.59	1678.4
P15848	ARSB	83693.8	91864.2	79655.9	19400.4	21947.8	20956.5
P15880	RPS2	10667383	11333539	10181282	7.81281e+06	7567258	7.7038e+06
P15882	CHN1	212615	227225	201327	1.617e+06	771279	1.65265e+06
P15923	TCF3	78602.7	77111.4	83683.1	30338.5	36869.4	36354.8
P15924	DSP	2.55018e+06	2.64883e+06	2.34349e+06	1087391	1179591	1.07665e+06
P15927	RPA2	1331886	1.51307e+06	1.12073e+06	755979	781498	769317
P15954	COX7C	545480	634742	510878	745425	776352	796334
P16035	TIMP2	6650.35	9362.21	7212.41	99230.1	93527.2	114554
P16070	CD44	453301	452280	446161	1.36518e+06	1.40785e+06	1.48183e+06
P16083	NQO2	561261	548529	568901	699354	617542	703394
P16104	H2AX	51070.9	87314.2	63364.2	76867.3	43927.3	50586.4
P16144	ITGB4	414728	330055	404085	1.01969e+06	1.12825e+06	1.05323e+06
P16152	CBR1	1266188	1.28105e+06	1.19092e+06	3453999	3.36199e+06	3.44765e+06
P16219	ACADS	307888	335784	303484	394633	406911	387776
P16220	CREB1	432927	480017	461044	314133	316970	294558
P16260	SLC25A16	35933	55935.2	45356.9	53178.5	55509.8	49684.6
P16278	GLB1	1.01652e+06	1.16886e+06	1.02422e+06	727812	714394	708580
P16298	PPP3CB	907487	500479	873201	639036	1.32015e+06	717540
P16333	NCK1	575727	646852	539700	525469	535095	524272
P16383	GCFC2	20214.3	26031.7	52765.2	62198.1	61185.9	39070.6
P16401	H1-5	11521343	12970046	12294755	5124305	4999694	5.31181e+06
P16402	H1-3	33997	30510.3	32812.1	40802.1	35528.4	10669.8
P16403	H1-2	6121298	7345160	5.88945e+06	2125897	2492577	1618658
P16422	EPCAM	1.96546e+06	1.74552e+06	2.09025e+06	1.6124e+06	1.6276e+06	1.62911e+06
P16435	POR	1.23738e+06	1.29461e+06	1.22053e+06	1.2696e+06	1.24544e+06	1.24786e+06
P16444	DPEP1	34312.6	63655.1	27188.9	192246	189741	177783
P16455	MGMT	195019	214302	192673	97063.6	100849	105169
P16520	GNB3	2745224	2.59552e+06	2883414	3.62338e+06	3.54724e+06	3.18557e+06
P16615	ATP2A2	3.38887e+06	3.23402e+06	3.07111e+06	3952100	3833856	4578173
P16885	PLCG2	59976	59890	53244.2	Filtered	Filtered	Filtered
P16930	FAH	840149	1.0443e+06	835985	2.11484e+06	2.04692e+06	1.97685e+06
P16949	STMN1	9259575	10558519	9872383	13245354	13281297	12857755
P16989	YBX3	197043	200531	183332	265752	288363	284842
P17028	ZNF24	114661	123529	101453	104286	114383	116623
P17029	ZKSCAN1	695132	1.07812e+06	578544	5012695	4356714	4.42526e+06
P17036	ZNF3	5770.45	3666.16	15978.8	23680.1	17557.3	26450.3
P17050	NAGA	1.05488e+06	1.0773e+06	981876	533891	542128	587440
P17066	HSPA6	12304860	6420968	232557	50594744	452856	928980
P17096	HMGA1	3961779	5111482	4514861	4153354	4211104	4127875
P17098	ZNF8	46455.9	55328.3	52622.6	56626.1	75538.9	78111.8
P17152	TMEM11	106920	95450.7	99995.8	83534.1	79616.8	83959.9
P17174	GOT1	1.82323e+06	1883801	1.72533e+06	1.13997e+06	1.229e+06	1.22746e+06
P17181	IFNAR1	7620.74	Filtered	9682.29	808.551	Filtered	561.147
P17252	PRKCA	768358	909309	864495	434872	384755	377558
P17275	JUNB	112128	116795	101391	86273.8	88729.8	78532.4
P17301	ITGA2	722454	694684	672249	508567	485350	529579
P17405	SMPD1	56388.8	73218.1	62975.7	7639.98	Filtered	10937.2
P17480	UBTF	855194	906212	710042	907189	975055	898043
P17482	HOXB9	154913	182066	160947	151624	156979	141170
P17509	HOXB6	116297	130289	114703	90075.1	90707	96484.5
P17535	JUND	107476	77553.2	101482	140233	158201	125638
P17540	CKMT2	133488	48998.4	73464.1	19620.2	30751.8	14381.5
P17544	ATF7	82699.2	98139.5	80578.4	49815.2	46781.9	47000.3
P17568	NDUFB7	336056	384927	374814	500195	487022	497611
P17600	SYN1	244687	316218	304500	461248	469813	440930
P17612	PRKACA	60967	73865.5	56124.7	125643	117441	95469.9
P17655	CAPN2	804492	716046	786224	1.71927e+06	2.02755e+06	1.75506e+06
P17676	CEBPB	94487.9	90431.6	94264.1	92100.2	96862.2	99665
P17706	PTPN2	355520	356955	353729	236622	208831	209790
P17707	AMD1	34353.1	40708.6	32165.9	32268.9	35646.5	36079.6
P17812	CTPS1	719626	839349	759958	872462	763890	909399
P17813	ENG	424638	184977	Filtered	98506.1	142648	132652
P17844	DDX5	3.43949e+06	3.751e+06	3.10645e+06	2.8821e+06	2856576	2.82883e+06
P17858	PFKL	5209591	4378065	4908623	2.69313e+06	2768623	2629069
P17900	GM2A	408225	416844	386702	213179	1.45396e+06	224954
P17931	LGALS3	2.26152e+06	2.43791e+06	2210145	1.70739e+06	1.62374e+06	1772056
P17936	IGFBP3	Filtered	Filtered	Filtered	Filtered	Filtered	Filtered
P17980	PSMC3	2758059	2.86792e+06	2683673	2.02272e+06	2.06247e+06	1.90376e+06
P17987	TCP1	5.07079e+06	5.06102e+06	4831012	1.65687e+06	1.66097e+06	1.68796e+06
P18031	PTPN1	343289	374663	336505	586642	577582	531175
P18065	IGFBP2	136415	140283	122850	85627.7	77710.8	81268.8
P18074	ERCC2	102937	102083	93983	335646	346203	106213
P18075	BMP7	Filtered	Filtered	Filtered	Filtered	2858.43	Filtered
P18077	RPL35A	5.19976e+06	5917462	5.23013e+06	5126711	5254479	5114977
P18084	ITGB5	137775	125084	138055	787183	779740	804938
P18085	ARF4	1.99829e+06	2220953	2.02943e+06	1.92769e+06	1.95172e+06	1.91629e+06
P18124	RPL7	17787498	12458862	17323552	15634399	15394230	14817054
P18146	EGR1	20124.6	17804.2	26769	Filtered	Filtered	Filtered
P18206	VCL	5.92679e+06	6.10854e+06	5.69738e+06	1.49691e+06	1.44715e+06	1.58836e+06
P18283	GPX2	40272.8	41554.3	31032.1	1160328	1077222	957870
P18433	PTPRA	174390	144236	234581	359944	315565	129979
P18440	NAT1	224334	276292	468189	Filtered	104638	116867
P18510	IL1RN	300302	357507	243025	592657	615257	690353
P18564	ITGB6	68945.9	78027.8	66413.3	141899	151826	147617
P18583	SON	1281140	1.05175e+06	1.15934e+06	566633	622845	654650
P18615	NELFE	477148	506825	459725	508227	520328	528447
P18621	RPL17	10815826	11691935	10476367	7.83861e+06	7.88173e+06	7833569
P18669	PGAM1	8571601	7.49093e+06	9231688	7104735	7.34113e+06	6942450
P18754	RCC1	2.65668e+06	2834697	2.44305e+06	3067431	2.91325e+06	2.8255e+06
P18825	ADRA2C	Filtered	Filtered	Filtered	Filtered	Filtered	Filtered
P18827	SDC1	61680.1	80654.5	44688.8	3.02684e+06	2.98677e+06	3.01139e+06
P18846	ATF1	217429	173484	224091	243005	137262	207534
P18850	ATF6	41802.4	43814.8	34337.1	Filtered	10699.7	18941.7
P18858	LIG1	675589	777615	686228	556516	557984	564968
P18859	ATP5PF	1.59351e+06	1.75229e+06	1.65138e+06	1.56737e+06	1.58485e+06	1.47209e+06
P18887	XRCC1	313337	451104	341203	404320	408153	405220
P19021	PAM	32613.5	18436.7	7736.63	65442.6	61078	92837.1
P19075	TSPAN8	1.10759e+06	1.11314e+06	995782	4.18554e+06	4485604	4.0443e+06
P19174	PLCG1	160544	169270	155994	62372.4	66496.5	53708.9
P19224	UGT1A6	126761	164593	139156	1382160	1.3915e+06	1.29195e+06
P19256	CD58	282776	279311	375624	517863	540267	651652
P19338	NCL	4.80383e+06	2.02271e+06	4.7354e+06	1.97626e+06	1.75812e+06	1.63623e+06
P19367	HK1	834971	815868	765604	819468	809034	887373
P19387	POLR2C	1.09262e+06	1.20844e+06	991308	676592	681288	695226
P19388	POLR2E	794986	842668	837173	359546	473376	550701
P19404	NDUFV2	1.23132e+06	1.25372e+06	1.21257e+06	1.57292e+06	1.57148e+06	1.43693e+06
P19440	GGT1	556548	531153	551678	103302	101657	86935.9
P19447	ERCC3	75325.2	85358.5	77192.2	59790.5	61303.9	145107
P19474	TRIM21	461419	578174	536890	199843	205715	244436
P19484	TFEB	15805.7	42224.9	67235	66441.9	34540.7	61744.8
P19525	EIF2AK2	1.48445e+06	1.43954e+06	1.36334e+06	552513	725265	731715
P19532	TFE3	59469.7	84750.9	67020.8	69714.6	72063.8	60156.5
P19623	SRM	864206	804146	910843	552083	504059	368056
P19634	SLC9A1	60394.2	58769	54296.6	155345	154533	153986
P19784	CSNK2A2	1.01822e+06	933737	961010	360252	386397	403419
P19793	RXRA	45721.5	45866.1	80320.5	122799	136164	127399
P19801	AOC1	29222.5	31599.6	46872.3	90153	76849.3	62754.7
P19823	ITIH2	264950	301179	247455	1.28933e+06	1.31973e+06	1.24272e+06
P19827	ITIH1	50307	68280.5	61566.3	277600	288108	307061
P19838	NFKB1	145326	138509	137970	92755.8	95309	92647.8
P19957	PI3	22328.5	Filtered	13893.9	69842.7	39848.4	67096.7
P19971	TYMP	543802	468363	808877	118969	212151	224279
P20020	ATP2B1	1.25641e+06	1.13122e+06	1.18715e+06	1065074	1.06285e+06	1.07382e+06
P20023	CR2	96829.8	85414.8	87983.6	Filtered	Filtered	Filtered
P20042	EIF2S2	2.44056e+06	2344001	2.23916e+06	1.93952e+06	1.95301e+06	1.74102e+06
P20073	ANXA7	977608	894392	961430	1.44159e+06	1.42941e+06	1.43134e+06
P20248	CCNA2	179160	222283	186140	161808	151211	143508
P20290	BTF3	2.46955e+06	2.82823e+06	2.55076e+06	1.79552e+06	1.77732e+06	1.83435e+06
P20309	CHRM3	Filtered	6271.09	7316.12	16449	15097.2	19184.6
P20333	TNFRSF1B	18756.6	14957.7	8206.62	Filtered	5074.22	Filtered
P20336	RAB3A	46991.1	39597.7	40624.1	69434.8	85382.1	79631.4
P20337	RAB3B	69553.8	76763.2	130126	3886.39	Filtered	Filtered
P20338	RAB4A	352799	348456	342463	216808	200506	199881
P20339	RAB5A	1.17599e+06	1.18951e+06	1.16999e+06	1728370	1.70666e+06	1.61944e+06
P20340	RAB6A	879332	938791	797183	1.38151e+06	1.36718e+06	1.4181e+06
P20585	MSH3	403490	345871	369883	227128	236539	231784
P20591	MX1	252981	Filtered	3832.34	100325	82430.5	105551
P20592	MX2	51427.2	38292	25939	116225	113453	232758
P20618	PSMB1	4283722	4.45491e+06	4.0543e+06	3.55704e+06	3.47675e+06	3.56308e+06
P20645	M6PR	526049	246371	555167	304774	301537	296701
P20648	ATP4A	Filtered	Filtered	Filtered	5208.57	Filtered	12323.6
P20674	COX5A	2.643e+06	2.87e+06	2589007	3.23964e+06	3.25796e+06	3.18781e+06
P20700	LMNB1	5705436	6076047	5046671	7005238	6896265	7.05269e+06
P20711	DDC	281991	209545	201709	91335.4	33382.9	15730
P20719	HOXA5	12265.1	17872.2	Filtered	15414.1	17699.1	14704.2
P20749	BCL3	110796	57766.5	105338	180973	122255	182008
P20807	CAPN3	105829	508.761	181707	226198	146155	164943
P20810	CAST	4261354	4686950	3920242	3.4646e+06	3.5192e+06	3.51566e+06
P20815	CYP3A5	28419.3	Filtered	33443.5	38807.3	53774	64870
P20823	HNF1A	Filtered	Filtered	Filtered	30265.4	25083.5	39463.9
P20839	IMPDH1	1.00248e+06	221326	306114	302521	322853	313707
P20849	COL9A1	561160	239794	805902	774536	832820	727077
P20933	AGA	197226	314449	188321	246295	169298	171058
P20936	RASA1	192215	204251	206626	1.26934e+06	1.17439e+06	1.2117e+06
P20962	PTMS	413126	440372	419175	557682	549424	553345
P21127	CDK11B	295229	318412	315194	171215	192239	181455
P21266	GSTM3	3154093	3.33015e+06	3.00886e+06	20828.6	10498	33739.2
P21281	ATP6V1B2	1.52727e+06	1.59513e+06	1.45597e+06	392781	435209	336126
P21283	ATP6V1C1	246858	226234	234685	303054	223464	239448
P21291	CSRP1	609276	430025	651002	803346	763506	825204
P21333	FLNA	9451920	8876730	9154352	8107761	8155792	8932821
P21359	NF1	122927	152128	139105	239475	208567	253748
P21397	MAOA	547980	425397	519237	1.09026e+06	1.00978e+06	1.05619e+06
P21399	ACO1	769043	668281	715312	1.01673e+06	1.02699e+06	1.04271e+06
P21549	AGXT	57921.6	82477.4	74207.4	Filtered	Filtered	Filtered
P21579	SYT1	Filtered	Filtered	Filtered	Filtered	Filtered	Filtered
P21589	NT5E	451726	485689	413115	1.02881e+06	1.03831e+06	1.04257e+06
P21675;Q8IZX4	TAF1;TAF1L	19881.1	27977.1	19909	Filtered	Filtered	20683.5
P21695	GPD1	19684.3	62315.8	45999.3	356983	292461	324696
P21709	EPHA1	685576	816137	710959	2.09051e+06	2.23129e+06	2.14514e+06
P21741	MDK	8402.78	9263.33	6689.93	138624	157399	154226
P21796	VDAC1	25023490	27392468	24116204	10301135	10214403	9393874
P21810	BGN	145586	139211	115378	125048	112381	121855
P21860	ERBB3	107349	117336	113847	77774.4	69529.9	72807
P21912	SDHB	681817	647145	586859	394825	419304	452187
P21926	CD9	571258	574952	532153	1.17222e+06	1200166	1.19597e+06
P21953	BCKDHB	113670	124140	113812	545507	522092	514557
P21964	COMT	1.03466e+06	1.0778e+06	1.08225e+06	2.59054e+06	2168981	2.49928e+06
P21980	TGM2	75548.1	29132.5	34781.1	14430885	13816940	14107414
P22033	MMUT	363829	373563	329067	475304	478922	441279
P22059	OSBP	702229	692763	762612	1.04723e+06	1076638	1.09123e+06
P22061	PCMT1	811655	883561	807130	261667	264116	276350
P22083	FUT4	21224.4	21852.9	21946.5	90224.3	112931	107854
P22087	FBL	5502060	5.67795e+06	5.12074e+06	2.98049e+06	2.97874e+06	3.14571e+06
P22102	GART	2610962	2988708	2.55734e+06	2.05713e+06	2.09459e+06	1.99032e+06
P22223	CDH3	42060.8	Filtered	37792.1	85111	Filtered	Filtered
P22234	PAICS	15983879	15772934	16834026	15152151	15692323	14353461
P22304	IDS	27729.9	29511.3	31717.9	76794.6	65252	64868
P22307	SCP2	1.89663e+06	1.79529e+06	1.9139e+06	3.18549e+06	3.21198e+06	3.29535e+06
P22314	UBA1	6.74819e+06	7.04332e+06	6517706	6.27673e+06	5963365	6.13847e+06
P22392	NME2	5.85108e+06	5.93681e+06	5462308	7087886	6.98972e+06	7567742
P22415	USF1	229232	245952	257236	205362	179277	221327
P22455	FGFR4	Filtered	21519.5	Filtered	38530.9	42672.1	155222
P22528	SPRR1B	1395.85	Filtered	Filtered	505218	535023	536908
P22570	FDXR	370878	389408	359469	461644	464365	477039
P22626	HNRNPA2B1	22367652	21522192	22787672	29362768	30035864	30501692
P22670	RFX1	103291	118376	111266	86969.3	82782.3	75437.4
P22676	CALB2	Filtered	6602.31	1478.43	3473180	3.59156e+06	3.18518e+06
P22681	CBL	367607	264694	361656	332580	327483	331848
P22692	IGFBP4	6101772	2.25089e+06	6.13094e+06	2.31431e+06	2620339	2.51552e+06
P22694	PRKACB	483856	522367	474113	299164	391627	410122
P22695	UQCRC2	2.9213e+06	2610232	3.08375e+06	2519644	2.39639e+06	2.1019e+06
P22830	FECH	889887	1.0339e+06	930757	400566	400166	415189
P23025	XPA	106161	121620	95715.4	80884.9	90730.6	84191.6
P23142	FBLN1	10035.1	13192	7244.8	78789.2	76166.8	79187
P23193	TCEA1	1612065	1.73588e+06	1.4513e+06	2.24407e+06	2.31176e+06	2.27915e+06
P23229	ITGA6	1.57748e+06	1.56387e+06	1.44241e+06	3.0912e+06	3.03149e+06	3.31191e+06
P23246	SFPQ	5.86462e+06	5.78428e+06	5.74679e+06	4.10191e+06	4.42069e+06	4.34443e+06
P23258	TUBG1	188069	216487	190623	320192	320946	322362
P23284	PPIB	14874166	14336809	13606043	12020282	12519924	12497164
P23368	ME2	1.27984e+06	1.07559e+06	1.30194e+06	843587	852567	844819
P23381	WARS1	1.43744e+06	1.32625e+06	1.33378e+06	1.19319e+06	1.18262e+06	1.03411e+06
P23396	RPS3	26000532	24714864	22212676	18644492	18910074	19040912
P23434	GCSH	444121	460772	493561	573500	484707	509004
P23458	JAK1	167196	181148	158974	68925.3	73029.4	74978.9
P23470	PTPRG	95492.9	106752	85950.3	Filtered	Filtered	Filtered
P23497	SP100	138855	118087	173586	162783	159966	105858
P23508	MCC	14105.9	Filtered	1396.66	16628.3	15523.5	Filtered
P23511	NFYA	155271	199327	Filtered	74093.5	89107.1	160499
P23526	AHCY	7158224	7095869	6.32914e+06	14038164	13220812	14457509
P23528	CFL1	22362706	23955420	22884952	36600028	34201192	37103460
P23588	EIF4B	5677680	6.08723e+06	5633264	4.27317e+06	4539462	4.25712e+06
P23610	F8A1	134704	157192	156878	71896.2	81310.5	73257
P23634	ATP2B4	93567.1	94590.2	80675.6	360494	360808	364079
P23677	ITPKA	7823.94	9547.33	8650.63	20340	14004.2	10144.9
P23743	DGKA	69264	53626.1	58420.8	37143.5	40336	56554.7
P23786	CPT2	308991	240511	285663	300130	293304	297809
P23919	DTYMK	1.06819e+06	1017377	1.56735e+06	720771	747241	750552
P23921	RRM1	1.92753e+06	1.86834e+06	1.82123e+06	1006433	1.03587e+06	1.08915e+06
P24278	ZBTB25	10615.8	19445	22809.2	Filtered	Filtered	Filtered
P24298	GPT	Filtered	Filtered	Filtered	Filtered	Filtered	Filtered
P24385	CCND1	161540	176286	121061	50490.7	42204.8	64086.3
P24386	CHM	94066	119761	107913	88258.1	117891	136111
P24390;P33947	KDELR1;KDELR2	55680.9	71297.3	54291.8	261069	509614	287469
P24468	NR2F2	619426	549398	611475	218068	220169	226479
P24522	GADD45A	6060.78	8489.77	5997.25	Filtered	Filtered	24314.5
P24534	EEF1B2	5810580	6694247	5546600	6.88989e+06	6.9944e+06	6469438
P24539	ATP5PB	876083	1.00845e+06	945635	605932	658029	632676
P24557	TBXAS1	Filtered	43168.2	Filtered	202123	191194	209732
P24592	IGFBP6	19719.7	4355.14	14828.2	746311	742204	768305
P24666	ACP1	2.66415e+06	2.33312e+06	2543469	2.85353e+06	2697379	2.4431e+06
P24723	PRKCH	Filtered	Filtered	3873.58	59258.9	46476.3	45485.6
P24752	ACAT1	2.79239e+06	2.91195e+06	2.64983e+06	1.02445e+06	1.07292e+06	1.1795e+06
P24821	TNC	100574	35069.4	29346.6	149546	145754	139727
P24863	CCNC	105179	92702	100404	84056.9	93134	92004.5
P24928	POLR2A	469603	464819	456919	289491	299219	291828
P24941	CDK2	987007	1.02797e+06	942742	1.08948e+06	1.06694e+06	1102482
P25054	APC	39797.9	45069.4	44353.1	29041	33229.7	36376.6
P25098	GRK2	179343	159768	163158	186006	191085	207482
P25116	F2R	11926.8	6755.01	Filtered	11175	Filtered	Filtered
P25205	MCM3	1.57144e+06	967133	1608061	1.38481e+06	1.47902e+06	1403430
P25208	NFYB	763495	949447	813207	458240	445357	464500
P25311	AZGP1	26645.4	17775.4	23367.8	217182	312406	192424
P25325	MPST	1018744	1145767	973305	663782	665324	651093
P25398	RPS12	2.33413e+06	2.50743e+06	2.26756e+06	2.87264e+06	3166321	3.43753e+06
P25440	BRD2	179068	186427	175711	121397	146318	95136.5
P25445	FAS	85372.5	123701	91558.6	68705.7	64916.8	70017
P25490	YY1	219534	264623	272499	204080	116357	190599
P25685	DNAJB1	2358876	2.45199e+06	2267375	1931654	1.95606e+06	1.93769e+06
P25686	DNAJB2	74264.2	88425.3	72387.8	74976.2	75761.2	68765.4
P25705	ATP5F1A	18020162	19563326	15688435	14730183	14076936	14529850
P25774	CTSS	62984.1	Filtered	62499.9	74687.3	71837.6	49145.5
P25786	PSMA1	6810595	6.79622e+06	7390797	5858272	6.04261e+06	5926777
P25787	PSMA2	6271590	6.43909e+06	5.61983e+06	4.91137e+06	4.74641e+06	4.03115e+06
P25788	PSMA3	7.06664e+06	8.17441e+06	7.36927e+06	5623257	5.28419e+06	5.28416e+06
P25789	PSMA4	2.11991e+06	1.9921e+06	1997117	1.87706e+06	1.7992e+06	1.98028e+06
P25815	S100P	15470744	17894144	16327773	56824008	59416584	55332208
P26006	ITGA3	612948	443063	576326	712580	787094	738962
P26010	ITGB7	Filtered	Filtered	Filtered	13922	Filtered	Filtered
P26038	MSN	30035.8	21743	30437.8	8938564	9168523	9143191
P26045	PTPN3	78944.6	78875.9	75332.3	70858.8	77705	84348
P26196	DDX6	546975	555943	535908	675615	653778	594044
P26358	DNMT1	403401	365117	379477	246829	260457	212580
P26368	U2AF2	675376	646076	799526	1.47405e+06	1.44387e+06	1.37024e+06
P26373	RPL13	7.07459e+06	9024268	7.96079e+06	5066399	4.96931e+06	4779210
P26374	CHML	175601	130086	172201	63889.6	66376.1	63934.5
P26440	IVD	743312	724542	665703	1.01115e+06	1.02534e+06	1.05615e+06
P26447	S100A4	117863	215307	145463	4.11549e+06	4.28187e+06	4.0375e+06
P26572	MGAT1	186863	219889	179324	248757	242338	257074
P26583	HMGB2	3053906	3.34504e+06	3209010	2.59136e+06	2.36172e+06	2615578
P26599	PTBP1	1.63231e+06	443427	2.84011e+06	1.72687e+06	2.9454e+06	2.71208e+06
P26639	TARS1	6576906	7080811	6302392	8531944	8259326	8498053
P26640	VARS1	3.33923e+06	2.77276e+06	3520679	1.65577e+06	1.74877e+06	1.71547e+06
P26641	EEF1G	2.35337e+06	1.5941e+06	2.22299e+06	4.43978e+06	4589780	4226803
P26885	FKBP2	1.16779e+06	1.30452e+06	1770874	4.11297e+06	4243056	4.04579e+06
P26998	CRYBB3	6018.42	8432.53	5638.68	Filtered	Filtered	Filtered
P27105	STOM	167606	264832	98267	3123.62	Filtered	6437.57
P27144	AK4	409927	410475	406108	782447	788184	807586
P27216	ANXA13	968211	1.38329e+06	1564499	1.58031e+06	1.66889e+06	1.82302e+06
P27338	MAOB	208850	185195	203934	1401880	1.41195e+06	1.36537e+06
P27348	YWHAQ	6670911	9805390	6.39359e+06	7.45208e+06	9371353	6.94781e+06
P27361	MAPK3	1.52942e+06	1.63816e+06	1.48628e+06	763028	803079	758288
P27448	MARK3	379665	369777	363022	133524	141944	146238
P27449	ATP6V0C	53861.1	66892.3	52457	231160	241077	257002
P27487	DPP4	593574	565962	49615.2	1.5173e+06	1.67179e+06	1.63227e+06
P27540	ARNT	103725	88160.8	94954.1	55753.4	51936.4	50376.5
P27635	RPL10	8720719	8636321	8.15471e+06	6104860	6161208	6.43874e+06
P27694	RPA1	556843	578742	506161	489817	517829	489306
P27695	APEX1	3.01075e+06	3.04169e+06	2802909	2.34834e+06	2.48139e+06	2.37364e+06
P27701	CD82	Filtered	Filtered	9856.36	574881	556887	528654
P27707	DCK	530721	655900	575806	635626	507448	617431
P27708	CAD	2.21608e+06	2.18535e+06	2.3111e+06	1.48492e+06	1.58716e+06	1.54779e+06
P27797	CALR	2.07057e+06	2.4111e+06	2.13036e+06	2293519	2.08679e+06	2.05995e+06
P27816	MAP4	2.65999e+06	2.66658e+06	2.5619e+06	1.56057e+06	1.50685e+06	1.54585e+06
P27824	CANX	2.50378e+06	2.99983e+06	2276848	2.57156e+06	2.756e+06	2.48622e+06
P27986	PIK3R1	195674	226867	100561	180244	174365	187662
P27987	ITPKB	14155.4	16866.7	18933.4	13619.3	8692.37	12664
P28062	PSMB8	273218	307697	250176	196099	191266	196110
P28065	PSMB9	443551	471188	421243	218269	210162	224150
P28066	PSMA5	3726543	3.78395e+06	3.20671e+06	3.00107e+06	2.93775e+06	2.84042e+06
P28070	PSMB4	3.09665e+06	3.23448e+06	2.89381e+06	2.27865e+06	1.65699e+06	1.52888e+06
P28072	PSMB6	1.85342e+06	1.93979e+06	1.62073e+06	1.15113e+06	1.16898e+06	1079287
P28074	PSMB5	3.2694e+06	3414270	3.13389e+06	2.06319e+06	2.08267e+06	2.12672e+06
P28288	ABCD3	1202384	1.35205e+06	1.19368e+06	1.33622e+06	1335248	1253651
P28289	TMOD1	24198.4	Filtered	Filtered	Filtered	46397.5	Filtered
P28290	ITPRID2	253533	254941	240255	281603	295108	262717
P28325	CST5	Filtered	Filtered	Filtered	Filtered	Filtered	Filtered
P28328	PEX2	96677.4	102876	72595.3	53093	62183.8	59018.8
P28331	NDUFS1	1.53711e+06	1.53297e+06	1429276	1.18236e+06	1.19616e+06	1.23443e+06
P28332	ADH6	8246.94	3700.36	5386.79	54366.5	57441.3	60139.1
P28340	POLD1	356350	338425	384711	393062	416581	375266
P28347;Q15561;Q15562;Q99594	TEAD1;TEAD4;TEAD2;TEAD3	74198.2	106767	54101.3	119347	115391	124908
P28360	MSX1	Filtered	Filtered	Filtered	Filtered	Filtered	Filtered
P28370	SMARCA1	128901	145522	117528	144061	131200	160296
P28482	MAPK1	3.56378e+06	3.94469e+06	3.23377e+06	2.00474e+06	2.11622e+06	1.78203e+06
P28676	GCA	272418	304567	260552	970020	976629	836865
P28702	RXRB	200404	228277	155614	221794	51932.3	187242
P28715	ERCC5	154383	157802	153238	69743.7	94409.8	93396.4
P28749	RBL1	77776.6	81161.5	69782.3	26715.6	74418.4	50219.5
P28799	GRN	429004	426547	376969	471869	458293	491642
P28838	LAP3	1.47008e+06	1.45461e+06	1.34817e+06	2199444	2210418	2.27637e+06
P29033	GJB2	137476	79245.1	77410.8	240085	231719	231652
P29034	S100A2	42869.8	46457.8	46109.8	594778	576069	545886
P29083	GTF2E1	69162.8	79124.7	85694.1	77826.4	75959.3	81231.1
P29084	GTF2E2	207835	248595	185798	95718.7	91471.2	56440.3
P29122	PCSK6	12202.6	15062.2	11922.7	18294.5	19104.8	16522.2
P29144	TPP2	1.18147e+06	1283218	1.13269e+06	445749	560485	596853
P29218	IMPA1	673798	771462	639250	958529	905813	976039
P29279	CCN2	5283.23	Filtered	Filtered	78750.4	88525.1	86841.9
P29317	EPHA2	151229	155283	108878	640588	625016	695845
P29323	EPHB2	99044.2	114218	101012	25267.8	22889.3	17971.7
P29350	PTPN6	314894	321450	291118	199846	192641	202590
P29353	SHC1	491116	500678	515623	731532	729196	715947
P29372	MPG	580059	660380	525316	458897	460256	452056
P29373	CRABP2	92947.1	81008.6	80813.5	1.40431e+06	1.44178e+06	1476470
P29374	ARID4A	31682.9	33450.1	34570.2	13894.7	18189.1	26555.1
P29375	KDM5A	142453	151472	128570	78245.2	94751	81658.1
P29401	TKT	3933348	3.14425e+06	3831604	11746304	11460114	11804169
P29466	CASP1	6887.22	Filtered	Filtered	Filtered	6579.77	13982.8
P29558	RBMS1	201949	191883	194792	316097	314014	305762
P29590	PML	240785	163180	229063	245846	233427	270318
P29597	TYK2	39612.4	49042	44008.5	Filtered	4158.5	Filtered
P29692	EEF1D	10314796	8538203	10001453	6.22525e+06	6.18793e+06	6.0684e+06
P29728	OAS2	9433.1	1	Filtered	142633	146267	135254
P29762	CRABP1	Filtered	Filtered	Filtered	Filtered	Filtered	Filtered
P29966	MARCKS	2977847	3574683	2849635	4.09758e+06	4531429	4152967
P29992	GNA11	522670	326222	325095	362349	437926	417122
P30038	ALDH4A1	606835	657265	597828	2.526e+06	2.41011e+06	2589866
P30039	PBLD	68080.8	64190.4	54401.4	6491.94	15803.8	6672.54
P30040	ERP29	10098151	9699175	9231428	5948131	5.81356e+06	5.70379e+06
P30041	PRDX6	20998076	23621622	19756392	18485628	18319816	18353916
P30043	BLVRB	3.55789e+06	4.01856e+06	2.72635e+06	3.03559e+06	3.03895e+06	3.01129e+06
P30044	PRDX5	18904830	23379554	19171592	15475634	14416927	14105765
P30047	GCHFR	344427	389823	334114	151914	157334	168568
P30048	PRDX3	5368085	4599404	4874522	3.70419e+06	3.83403e+06	3.77258e+06
P30049	ATP5F1D	4.75661e+06	5086229	4.58696e+06	3.05206e+06	2.9111e+06	3173413
P30050	RPL12	1.50119e+06	2.07198e+06	1536288	1.1843e+06	1.07709e+06	1.23917e+06
P30084	ECHS1	2.7365e+06	2.23535e+06	2.51811e+06	2.92241e+06	2.45779e+06	2.58676e+06
P30085	CMPK1	519157	576678	532497	1.37978e+06	1.34577e+06	1.45231e+06
P30086	PEBP1	11060537	10961829	10314467	7209209	7365717	7.66686e+06
P30101	PDIA3	10642712	11810120	10502702	13285052	13137906	13401798
P30153	PPP2R1A	1.60714e+06	1.73522e+06	1.51183e+06	1.26934e+06	1.23087e+06	1259369
P30154	PPP2R1B	634398	672328	624271	195417	202682	195791
P30260	CDC27	80011.8	98209.8	87006.1	63991.6	56414.2	75543
P30281	CCND3	Filtered	Filtered	Filtered	Filtered	Filtered	Filtered
P30291	WEE1	128590	138687	128605	37091.5	40844.7	37718.6
P30305	CDC25B	61373.5	73186.6	54592.6	51353.4	51456.7	53625.5
P30307	CDC25C	134560	161207	148159	126203	127337	121621
P30405	PPIF	1.52411e+06	1.60977e+06	1.52261e+06	1.62968e+06	890156	839627
P30408	TM4SF1	2804.77	4103.05	7665.78	83237.7	45295.3	48611.1
P30414	NKTR	87899.2	81343.8	75592.7	30910.8	18241.3	21901.3
P30419	NMT1	967741	842984	1.02209e+06	737945	798496	750540
P30511	HLA-F	Filtered	Filtered	Filtered	18774.2	17079.6	23588.3
P30519	HMOX2	701464	910294	841640	481986	444596	494585
P30520	ADSS2	1.12478e+06	1.14252e+06	957415	1653726	1.67823e+06	1.60963e+06
P30530	AXL	43868.6	Filtered	68796.6	Filtered	Filtered	34509.4
P30533	LRPAP1	292367	172504	256679	783167	786394	790441
P30536	TSPO	1764021	1.77195e+06	1.61753e+06	3.00077e+06	3033988	3.32476e+06
P30566	ADSL	1.62378e+06	1.79064e+06	1.42713e+06	921948	929007	972762
P30622	CLIP1	243439	260917	231956	278277	261004	291288
P30626	SRI	2453767	2.67511e+06	2.42072e+06	4594035	4.24916e+06	5.05309e+06
P30679	GNA15	Filtered	Filtered	Filtered	70979.5	68240.4	64760.9
P30711	GSTT1	114221	104011	68673.1	307827	304750	312680
P30740	SERPINB1	2.71598e+06	2.90264e+06	2635711	4150586	3.5051e+06	4232490
P30825	SLC7A1	588749	587597	543018	403455	427194	452405
P30837	ALDH1B1	875409	994719	838644	196560	218414	196502
P30838	ALDH3A1	2.10304e+06	2030289	1.79663e+06	2.29052e+06	2.3021e+06	2229390
P30876	POLR2B	461661	379342	402731	296327	273905	315925
P30989	NTSR1	Filtered	Filtered	1	127721	128295	110746
P31040	SDHA	1.60845e+06	1.5562e+06	1.50368e+06	1.58971e+06	1.6408e+06	1.83155e+06
P31146	CORO1A	1498377	1.80473e+06	1.51633e+06	7364.67	10829.3	58996.9
P31150	GDI1	1.43064e+06	1.54642e+06	1300771	3.16261e+06	3.23124e+06	3.25754e+06
P31153	MAT2A	1.26558e+06	1.43039e+06	1.32203e+06	1.91316e+06	1.96877e+06	2.16089e+06
P31260	HOXA10	35994.5	59133.5	49831.6	74112.2	76931.9	77135.5
P31270	HOXA11	150445	177070	146711	103814	100795	112775
P31271	HOXA13	245966	213928	227732	81342.3	112624	116010
P31321	PRKAR1B	148485	153213	141724	113588	131840	139231
P31350	RRM2	2.81958e+06	3.08175e+06	2499330	1.43359e+06	1.41766e+06	1.54129e+06
P31431	SDC4	154301	170482	145553	150680	161663	166103
P31483	TIA1	678783	695652	667803	134287	146498	140907
P31629	HIVEP2	Filtered	3216.33	3272.47	5134.34	6763.31	3531.73
P31641	SLC6A6	22690.6	26704.1	49000.6	76134.5	72126.6	37717.9
P31689	DNAJA1	1455688	1.58727e+06	1.37745e+06	1.68428e+06	1.63044e+06	1.65603e+06
P31749	AKT1	590531	613195	541112	524127	535781	534563
P31751	AKT2	261949	311291	277432	435898	458872	448586
P31930	UQCRC1	2.40376e+06	2431147	2.29612e+06	1.44262e+06	1.56482e+06	1.49176e+06
P31937	HIBADH	1.09899e+06	1178714	1.02706e+06	932492	965438	939549
P31939	ATIC	4756075	4748306	4197880	2.3071e+06	2.49806e+06	2.61445e+06
P31942	HNRNPH3	3.15979e+06	3.081e+06	2.71883e+06	2.47642e+06	2.39791e+06	2.45531e+06
P31943	HNRNPH1	5058994	5491765	4.90615e+06	3946306	4.1588e+06	4.12457e+06
P31946	YWHAB	14687944	15257305	13654461	21613620	21629798	21808744
P31947	SFN	5.02495e+06	2410376	6239771	7932110	7754128	7.53199e+06
P31948	STIP1	1.76633e+06	1.75547e+06	1.8267e+06	1978665	1.82408e+06	1919255
P31949	S100A11	9693013	9860826	9107194	36642648	36611248	37191552
P32004	L1CAM	281774	119176	254857	573581	335736	581879
P32019	INPP5B	152764	155553	134248	24011.2	25700.5	30411.3
P32119	PRDX2	20903392	20264894	19424274	6.3386e+06	6.34786e+06	6.30664e+06
P32121	ARRB2	70357.3	104981	90935.8	45103.2	62415.9	84750
P32189;Q14409	GK;GK3P	226207	251076	221310	45423.2	56788.8	53256
P32241	VIPR1	6916.71	1	8348.75	33682.6	38318	21449.1
P32320	CDA	44280.6	42341	27275.3	302887	292476	299449
P32321	DCTD	51815	80232.8	50174.3	27699.5	25409	26504.6
P32322	PYCR1	594526	738035	672152	1.43605e+06	1.45854e+06	1.34446e+06
P32455	GBP1	79264	Filtered	Filtered	124288	116350	135396
P32456	GBP2	Filtered	Filtered	563008	204803	204350	204533
P32519	ELF1	680086	642382	640229	215603	242171	209715
P32780	GTF2H1	47433.5	49819.3	41522	44329.8	50625.6	51264.9
P32856	STX2	20251.9	29320	27572.3	31360.5	Filtered	30735.8
P32926	DSG3	Filtered	16171	Filtered	235091	242462	247075
P32929	CTH	253185	272211	219724	407972	380744	365588
P32969	RPL9	140520	154772	113785	245940	240225	232538
P33121	ACSL1	528891	460746	516861	757346	770737	819573
P33176	KIF5B	2.76939e+06	3.14159e+06	2686992	1.90785e+06	1.97239e+06	1923565
P33240	CSTF2	1.49492e+06	1.71374e+06	1.42231e+06	1.31527e+06	1.31492e+06	1.27876e+06
P33316	DUT	1.5314e+06	1.74491e+06	1.52966e+06	1.46459e+06	1.47606e+06	1.50261e+06
P33527	ABCC1	130240	167271	134817	145617	152498	134588
P33552;P61024	CKS2;CKS1B	22594.7	6803.33	63041.1	132267	106295	100164
[truncated: 6,653 more rows]
